# Supplementary material for: Can-SINE dynamics in the giant panda and three other Caniformia genomes
Source: Mob DNA. 2018 Nov 10;9:32. doi: 10.1186/s13100-018-0137-0 (PMC6230240; doi:10.1186/s13100-018-0137-0)
Supplement: Supplementary file 2 — The PPS_SINEC1_AMe and PPS_SINEC1B_AMe elements’ information. (XLSX 61 kb) [file 13100_2018_137_MOESM2_ESM.xlsx]

## Sheet: PPS_SINEC1_AMe
Name	Position	Strand	Left TSD	Right TSD	Divergence Rate (Compared with Repbase Consensus)	Divergence Rate (Compared with COSEG Consensus)	Sequence	Length	NCBI Accession Number of Inserted Gene	Gene Symbol of Inserted Gene	Inserted Region	Left flanking sequences(26 bp)	Right flanking sequences(26 bp)
SINEC1_AMe1	scaffold77:3478136-3478334	-	TGGAGGTCTA	TGGAGGTCTA	9.6	10.05	GGGGCGTCTGGGTCGATCAGTCGTTAAGCGGCTGCCTTTGGCTCAGGGCGTGATCCCTGCATTCTGGGATCGAGCCCCATGTCAGGCTCTTCTGCTGGGAGCCTGCTTCTTCCTCTCCCACTCCCCCTGCTTGTGTTCCCTCTCTCGCTGGCTGTCTCTACCTCCGTCAAATAAATAAATAAAATCTTTAAAAAAAAAA	199	100481812	PSME4	intron	GAGACGCAATCAAAAATGGAGGTCTA	TGGAGGTCTAACTGCTAGAATAAATG
SINEC1_AMe2	scaffold74:2150060-2150260	+	-	-	6.5	6.5	GGGGCGCCTGGGTGGCTCAGTCGTTAAGCGTCTGCCTTCGGCTCAGGGCCTGATCCCGTCGTTCTGGGATCAAGCCCCACATCAGGCTCCTCCGCTGGGAGCCTGCTTCTTCCTCTCCCACTCCCCCTGCCTGTGTTCCCTCTCTCGCTGGCTGTCTCTCTCTCTCTCAAATGAATAAATAAAATCTTAAAAAAAAAAAAA	201	100468214	CAMKMT	intron	GATAGTCTTCTTAAAAAACAAAACCA	AAGCAGAATGCTTAATTATCAAAATT
SINEC1_AMe3	scaffold107:637514-637730	-	ATCTTAGAGGAG	ATCTTAGAGGAG	6.5	4.05	GGGGCGCCTGGGTGGCATAGCGGTTAAGCGTCTGCCTTCGGCTCAGGGCGTGATCCTGGCGTTACGGGATCGAGCCCCACATCAGGCTCCTCTGATATGAGCCTGCTTCTTCCTCTCCCACTCCCCCTGCTTGTGCTCCCTCTCTCGCTGGCTGTCTCTATCTCTGTCGAATACTATCTCTGTCGAATGAATAAATAAAATCTTAAAAAAAAAAAAA	217	100464408	SI	intron	AGGAAACTGTCAAAATCTTAGAGGAG	ATCTTAGAGGAGAATGCAGGCAGCAA
SINEC1_AMe4	scaffold120:147309-147504	+	GGAACACTAATTCA	GGAACACTAATTCA	8.7	6.06	GGGGCGCCTGGGTGGCACAGTGGTTGGGCATCTGCCTTTGGCTCAGGGCGTGATCCTGGCATTGTGGGATCGAGCCCCACATCAGGCTCCTCCGCTATGAGCCTGCTTCTTCCTCTCCCACTCCCCCTGCTTGTGTTCTCTCTCTCTGGCTGTCTCTATCTCTGTCAAATAAATAAATAAAATCTTTAAAAAAAAA	196	100473063	TRMT2B	intron	TTTTTTAATTCAAGAACACTAATTCA	GGAACACTAATTCAAAGGGATATGTG
SINEC1_AMe5	scaffold87:4213056-4213255	+	GACATTATTTCTG	GACATTATTTCTG	8	8	GGGGCACCTGGGTGGCTCAGTCGTTAAGCATCTGCCTTCGGCTCAGGGCATGATCCCAGGGTCCTGGGATCAAGCCCCGCATCAGGCTCCTCCGCTGGGAGCCTGCTTCTTCCTCTCCCACTCCCCCTGCTTGTGTTCCCCCTCTCGCTGGCTGTCTCTCTCTCTGTCAAATAAATAAATAAAATCTTAAAAAAAAAAAA	200	NULL	NULL	NULL	TATTACTTGTTAAGACATTATTTCTG	GACATTATTTCTGGAGATTTTCTCAC
SINEC1_AMe6	scaffold165:166165-166365	-	-	-	7.5	3.02	GGGGCTCCTGGGTGGCACAGCGGTTAAGCGTCTGCCTTCGGTTCAGGGCGTGATTCTGGTGTTATGGGATCGAGCCCCACATCAGGCTCCTCTGCTATGAGCCTGCTTCTTCCTCTCCCACTCCCCCTGCTTGTGTTCCCTCTCTCGCTGGCTGTCTCTATCTCTGTCAAATAAATAAATAAAATCTTAAAAAAAAAAAGA	201	100465454	TRAPPC12	intron	AATGTACAGAAATCTGTTGCACTCTG	AATCTATTGCACTCCTATACGCTAAT
SINEC1_AMe7	scaffold160:872973-873172	-	-	-	6.5	4	GGGGCGCCTGGGTGGCGCAGCGGTTAAGCGTTTGCCTTCGGCTCAGGGCGTGATCCTGGCGTTGTGGGATCGAGCCCCACATCAGGCTCCTCCGCTATGAGCCTGCTTCTTCCTCTCCCACTCCCCCTGCTTGTGTTCCCTCTCTCGCTGGCTGTCTCTATCTCTGTTGAATAAATAAATAAAATCTTTAAAAAATAAAA	200	NULL	NULL	NULL	AACAAAAATAAGAAAACATGATTTGA	TAAAATAAAATAAAATACACATTGAG
SINEC1_AMe8	scaffold208:1102944-1103146	-	-	-	5	3.47	GGGGCTCCTGGGTGGCACAGCGGTTAAGCGTCTGCCTTCGGTTCAGGGCGTGATTCTGGTGTTATGGGATCGAGCCCCACATCAGGCTCCTCTGCTATGAGCCTGCTTCTTCCTCTCCCACTCCCCCTGCTTGTGTTCCCTCTCTCGCTGGCTGTCTCTATCTCTGTCAAATAAATAAATAAAATCTTAAAAAAAAAAAGA	201	NULL	NULL	NULL	AAAGGGGACAGAAAATTTATTTCAAT	AGAAAATTTATTTCAAGACATAATAG
SINEC1_AMe9	scaffold283:40032-40235	+	ACAAAACCCC	ACAAAACCCC	7.5	5.05	GGGGCACCTGGGTGGCACAGCGGTTAAGCATCTGCCTTCAGCTCAGGGCGTGATCCTGGCGTTATGGGATCGAGCCCCACGTCAGGCTCCTCAGCTATGAGCCTGCTTCTTCCTCTCCCACTCCCCCTGCTTGTGTTCCCTCTCTCGCTGGCTGTCTCTATCTCTGTCTAATAAATAAATAAAATCTTTTTAAAAAAAGAACAA	204	100467481	SLC14A1	intron	GTTAGAAAAAGAACAAACAAAACCCT	ACAAAACCCCAAATCAGTAGAAGGAA
SINEC1_AMe10	scaffold304:1775099-1775297	-	TAGAGGCTCT	TAGAGGCTCT	5.7	2.66	GGGGCGCCTGGGTGGCACAGCGGTTAAGCGGCTGCCTTCAGCTCAGGGCGTGATCCTGGCGTTCTGGGATTGAGCCCCACATCAGGCTCCTCCGCTATGAGCCTGCTTCTTCCTCTCCCACTCCCCCTGCTTGTGTTCCCTCTCTCGCTGGCTGTCTCTATCTCTGTCAAATAAATAAATAAAATCTTTTTTTAAAAAA	199	NULL	NULL	NULL	GAGATGCAATAAAAAATAGAGGCTCT	TGGAGGCTCTAACTGCTAGGATAAAT
SINEC1_AMe11	scaffold310:245027-245244	+	-	-	8.5	12.5	GGGGCACCTGGGTGGCTCAGTCCTTAAGCGTTAAGCATCTGCCTTCGGCTCAGGGCGGGATCCCAGAGTCCTGGGATCGAGCCCCACATCAGGCTTCTCCACTGGGTGCCTGCGTCTTCGTCTTCCTCTCCCACTCCCCCTGCTTGTGTTCCCTCTCTCGCTGGCTGTTTCTCTCTCTGTCAAATAAATAAATAAATAAAATCTTAAAAAAAAAAAAA	218	NULL	NULL	NULL	CAAATCAGATTAAGGATGTCTATAGA	AAGTCAGGGAAGGACAGATGTTGATG
SINEC1_AMe12	scaffold302:3109463-3109665	+	GCAAGACCC	GCAAGACCC	5.1	9.18	GGGGCACCTGGGTGGCACAGCGGTTGGGCGTCTGCCTTTGGCTCAGGGCGTGATCCCGGTGTTATGGGATCGAGCCCCACATCAGGCTCCTCCGCTGGGAGCCTGCTTCTTCCTCTCCCACTCCCCCTGCTTGTGTTCNNGTGTTCCCTCTCTCGCTGGCTGTCTCTCTGTCAAATAAATAAATAAAATCTTAAAAAAAAAAA	203	NULL	NULL	NULL	TCAGATTGTATAAAAAAGCAAGACCC	GCAAGACCCATCAATGAGTCTGCAAG
SINEC1_AMe13	scaffold302:3598376-3598574	-	-	-	7	4.02	GGGGTGCCTGGGTGGCACAGCGGTTAAGCGTCTGCCTTCAGCTCAGGGCGTGATCCCGGCGTTATGGGATTGAGCCCCACATCAGGCTCCTCCACTGTGAGCCTGCTTCTTCCTCTCCCACTCCCCCTGCTTGTGTTCCCTCTCTCTCTGGCTGTCTCTATCTCTGTCGAATAAATAAATAAAATCTTTAAAAAAAAAA	199	NULL	NULL	NULL	GTATTTCATATTTTAACAATTTGTAT	GGGTCTTGCTTTTTTATACAATCTGA
SINEC1_AMe14	scaffold311:1337324-1337525	+	-	-	8.5	4.95	GGGGCGCCTGGGTGGCACAGCGGTTAAGCGTCTTCCTTCGGCTCAGGGTGTGATCCCGGCGTTATGGGATCGAGCCCCACATCAGGCTCCTCAGCTATGAGCCTGCTTCTTCCTCTCCCACTCCCCATGCTTGTGTTCCCTTGCTCTCTGGCTGTCTCTATCTCTGTCAAATAACTAAAATAAAATCTTTAAAAAAAAAAAA	202	NULL	NULL	NULL	TCTGTGTGTTAGAAAATGCAGTTACT	AAGAAAATGCAGTTATGTCTCTTGTT
SINEC1_AMe15	scaffold324:163371-163567	-	-	-	7.6	6.53	GGGGTGCCTGGGTGGCACAGCGGTTAAGCGTCTGCTTTTGGCTCAGGGCGTGATCCCGGCGTTACGGGATCGAGCCCCACGTCAGGCTCCTCTGCTATGAGTCTGCTTCTTCCTCTCCCTCTCCCCCTGCTTGTGTTCCCTCTCACTGGCTGTCTCTATCTCTGTCGAATAAATAAATAAAATCTTTAAAAAAAAAA	197	NULL	NULL	NULL	CATGGAAGTTAAAAAACATGCTACTA	CAAAAAAATCAAACACGCTACTAAAC
SINEC1_AMe16	scaffold334:1270752-1270937	-	-	-	9.1	10.33	GGGGCGCCTGGGTGGCACAGTTGTTAAGTGTCTGCCTTCAGCTCAGGGCATGATCCTGGCATTCTGGGATCGATCCCCACATCAGGCTCTTCCGCTATGAGCCTGCTTCTTCCTCTCCCACTCCCCTGCTTGTGTTCCCTCTCTCGCTGGCTGTCTCTGTCAAGTAAATTAAAAAAAAAAAAAGAA	186	100482348	SLC4A4	intron	GAAGCAAAAAAATTCTGAAGTATACA	TAATAAAATAAAGAGCCAAGTGTAAG
SINEC1_AMe17	scaffold395:822083-822274	+	-	-	7.8	9.45	GGGGCGCCTGGGTGGCACACCGGTTAAGCATCTGCCTTCATCTCAGGGCGTGATCCCGGCGTTATGGGATCGAGCCCCACATCAGGCTCCTCCACTAGGTGCCTGCTTCTTCCTCTCCCACTCCCCCTGCCTGTGTTCCCTCTCTCTCTGGCTGTCTCTAAATAAATAAATAAAATCTTTAAAAAAAAAAAA	192	NULL	NULL	NULL	TTCTATTGGTCAAGAATCCAAGCCTT	AAAAGACTTGACTGGGACAGGATCTG
SINEC1_AMe18	scaffold401:487704-487904	-	-	-	6.6	7.92	GGGGCACCTGGGTGGCGCAGTCGTTAAGCGTCTGCCTTCGGCTCAGGGCATGATCCCGGGGTTATGGGATTGAGCCCCACATCAGGCTCCTCTGCTGGGAGCCTGCTTCTTCCTCTCCCACTCCCCCTGCTTGTGTTCCCTCTCTCACTGGCTGTCTCTATCTCTTCAAATAAATAAAAATAAAATCTTTTAAAAAAAAAA	201	NULL	NULL	NULL	AGTACTGGTACAAAAACGGACATATA	CCCAGACATATAGATCAATGAATAAA
SINEC1_AMe19	scaffold419:1858153-1858353	+	-	-	6	2.53	GGGGCGCCTGGGTGGCACAGCGGTTAAGCGTCTGCCTTCGGCTCAGGGCGTGATCCCGGCATTATGGGATTGAGCCCCACGTCAGGCTCCTCCTCTATGAGCCTGCTTCTTCCTCTCCCACTCCCCCTGCTTGTGTTCCCTCTCTCGCTGGCTGTCTCTATCTCTGTCAAATAAATAAGTAAAATCTTAAAAAAAAAAGAA	201	100476952	DENND5B	intron	ACAAAAAAGAAAGAAATGAACAAGGA	ATGCACCACAGGCTTTTTAATTCCAG
SINEC1_AMe20	scaffold426:1617402-1617602	-	AAGCATCGTCCT	AAGCATCGTCCT	7.5	4.5	GGGGTGCCTGGGTGGCACAGCGGTTAAGCGTCTGCCTTCGGCTCAGGGCGTGATCCCAGCGTTCTGGGATCGAGCCCCGCATCAGGCTCCTCCGCTATGAGCCTGCTTCTTCCTCTCCCACTTCCCTTGCTTGTGTTCCCTCTCTTGCTGGCTGTCTCTATCTCTGTTGAATAAATAAATAAAATCTTAAAAAAAAAAAAA	201	NULL	NULL	NULL	ACTTAGAGGTTAAAAAGCATCGTCCT	AAGCATCCTCCTGAAGAATAAATGGG
SINEC1_AMe21	scaffold426:4097597-4097792	+	TTCATGGAAACA	TTCATGGAAACA	5.6	4	GGGGCGCCTGGGTGGCACAGCGGTTAAGCGTCTGCCATCGGCTCAGGGCGTGATCCCGGCGTTATGGGATCGAGCCCCACGTCAGGCTCCTCTGCCATGAGCCTGCTTCTTCTCCCACTCCCCCTGCTTGTGTTCCCTCTATCGCTGGCTGTCTCTATCTCTGTCAAATAAATAAATAAAATCTTAAAAAAAAAAA	196	NULL	NULL	NULL	AGAATTTTTAAAAATTCATGGAAACA	TTCATGGAAACAAATGAAAATGAAAA
SINEC1_AMe22	scaffold449:1633270-1633456	+	GGAAGTCAGCACCTA	GGAAGTCAGCACCTA	6.4	1.24	GGGGCGCCTGGGTGGCACAGCGGTTAAGCGTCTGCCTTCGGCTCAGGGCGTGATCCCGGCGTTATGGGATTGAGCCCCACATCAGGCTCCTCTGCTATGAGCCTGCTTCTTCCTCTCCCACTCCCCCTGCTTGTGTTCCCTCTCTCGCTGGCTGTCTCTATAAGTAAAATTTTTAAAAAAAAAAAAAAAAA	191	100469904	LOC100469904	intron	GAAATCATTAAGGAAGTCAGCACCTA	AAAAGGAAGTCAGCACCTACATTAAC
SINEC1_AMe23	scaffold487:2680928-2681124	+	-	-	5.6	3.5	GGGGCGCCTGGGTGGCATAGCGGTTAAGCGTCTGCCTTCGGCTCAGGGCGTGATCCCGGTGTTATGGGATCGAGCCCCACATCAGGCTCCTCCGCTATGAGCCTGCTTCTTCCTCTGCCACTCCCCCTGCTTGTGTTCCCTCCTCGCTGGCTGTCTCTCTCTGTCAAATAAATAAATAAAATCTTTAAAAAAAAAAA	197	NULL	NULL	NULL	AAGCAGTCATTAAAACTTAAAAGGCG	CAAAAAAACCTTAAAAGGCGACCTAC
SINEC1_AMe24	scaffold509:1548485-1548680	-	TTTGTATGGAT	TTTGTATGGAT	7.1	4.55	GGGGCGCCTGGGTGGCACAGCGGTTAAGCGTCTGCCTTCGGCTCAGGGCATGATCCTGGCGTTATGGGATCGAGCCCCACATCAGGCTCCTCTGCTCTGAGCCTGCTTCTTCCTCTCCCACTCCCCCTGCATGTGTTCCCTCTCTCGCTGGCTGTCTCTATCTCTGTTGAATAAATAAATAAAATTAAAAAAAAAA	196	100473097	RASGRF2	intron	CAAACAATTCTAAAATTTGTATGGAT	TTTGTATGGAACCACAAAAGACCCTG
SINEC1_AMe25	scaffold538:589922-590118	+	GAATTTTA	GAATTTTA	8.1	7	GGGGCACCTGGGTGGCACAGCGGTTAAGCATCTGCCTTCGGCTCAGGGCGTGATCCCGGTGTTGTGGGATCAAGCCCCACATCAGGCTCTTCCACGATGAGCCTGCTTCTTCCTCTCCCACTCCCCCTGCTTGTGTTCCCTCTCTCGCTGGCTGTCTCTCTGTTGAATAAATAAATAAAATCTTAAAAAAAAAAAAAAAAA	201	100472045	PRKDC	intron	AACCAGGAAATTAAATAAGAATTTTA	AAAAGAATTTTAAAAAACATGGAAGC
SINEC1_AMe26	scaffold569:2047119-2047323	-	-	-	7	5.85	GGGGCGCCTGGGTGGCACAGCAGTTAAGCGTCTGCCTTAGACTCAGGGCGTGATCCCGGCATTCTGGGATCGAGCCCCACATCAGGCTCCTCCGCTATGAGCCTGCTTCTTCCTCTCCCACTCCCCCTGCTTGTGTTCCCTCTCTCGCTGGCTGTCTCTATTTCTGTAGAATAAATAAATAAATAAAATCTTTAAAAAAAAAAAA	205	100481081	FBXO3	intron	ATTTAAGTTTAAGAAAAACTAATGCA	GAAAAAGAAAATTATAGATACCTGAG
SINEC1_AMe27	scaffold581:293651-293843	+	-	-	7.2	6.74	GGGGCGCCTGGGTGGTGCAGTTGTTAAGCATCTGCCTTTGGCTCAGGGCGTGATCCCGGCGGTATGGGATCGAGCCCCACATCAGGCTCCTCTGCTGGGATCCTGCTTCTTCCTCTCCCACTCCCCCTGCTTGTGTTCCCTCTCTTGCTGGCTGTCTCTCTCTCTGTCAAATAAATAAATAAAATCTTAAAAA	193	100471296	PCNX1	intron	CCTGCTATGAAAATTATCCAACTACA	TTGAGATAGTTCACATATGAAAAATT
SINEC1_AMe28	scaffold624:73379-73577	+	GAATTAGTATCC	GAATTAGTATCC	9.1	6.53	GGGGCGCCTGGGTGGCACAGCGGTTAAGCACCTGCCTTCGGCTCAGGGGGTGATCCCGGCGTTGTGGGATCGAGCCCCACATCGGGCACTTCCTCTATGAGCCTGCTTCTTCCTCTCCCACTCCCCCTGCTTGTGTTCCCTCTCTCACTGGCTGTCTCTATCTCTGTCGAATAAATATATTAAATCTTTAAAAAAAAAA	199	NULL	NULL	NULL	ACATATCTGATGAAGAATTAGTATCC	GAATTAGTATCCAAAATCTATAAAGA
SINEC1_AMe29	scaffold689:2728581-2728773	-	-	-	7.2	6.53	GGGGCGCCTGGGTGGCACAGCGGTTAAGCGTCTGCCTTTGGCTCAGGGCGTGATCCTGGCGTTATGGGATCGAGCCCCACATCAGGCTCCTCCGCTATGAGCCTGCTTCTTCCTCTCCCACTCCCCCTGCTTGTGTTCCCTCTCTCGCTGGCTGTCTCTGTCAAATAAATTTAAAAAATCTTTAAGAAAAAAA	193	100480047	SLK	NULL	ATCCTCTCTTAAAAAGTCATTTTCAT	GAGAAATATTTAATAGGTAGAATTAA
SINEC1_AMe30	scaffold727:821681-821880	-	ACAGGCACATAGATCA	ACAGGCACATAGATCA	6.6	6.4	GGGGGCGCCTGGGTGGCACAGCGGTTAAGCGTCTGCCTTCGGCTCAGGGCGTGATCCCAGCATTATGGGATCGAGCCCCACATCAGGCTCCTCCGCTTTGAGCCTGTTTCTTCCTCTCCCACTCCCCCTGCGTTCCCTCTCTCACTGGCTGTCTCTATCTCTGTCGAATAAATAATAAATAAAATCTTAAAAAAAAAAAAA	201	NULL	NULL	NULL	AGCCCAAAAACAGGCACATAGATCAG	ACAGGCACATAGATCAAAGGAACAGA
SINEC1_AMe31	scaffold760:1588421-1588622	-	GAACATTCTCCAG	GAACATTCTCCAG	8	4.48	GGGGCGCCTGGGTGGCACAGCGGTTAAGCGTCTGCCTTCCGCTCAGGGTGTGATTCCGGTGTTATGGGATCAAGCCCCGCATCAGGCTCCTCCACTATGAGCCTGCTTCTTCCTCTCCCACTCCCCCCTGCTTGTGTTCCCTCTCTCGCTGGCTGTCTCTATCTCTGTTAAATAAATAAATAAAATCTTAAAAAAAAAAAAA	202	NULL	NULL	NULL	TCTAGTGCATACAGAACATTCTCCAG	GAACATTCTCCAGAATAAATCACATG
SINEC1_AMe32	scaffold764:888676-888877	+	GTAGAAATGG	GTAGAAATGG	8.5	7	GGGGCGCCTGGGTGGCGCAGCGGTTGGGCATCTGCCTTCGGCTCAGGGCGTGATCCTGTCGTTATGGGATCGAGCCCCACATCAGGCTCCTCCTTTGTGAGCCTGCTTCTTCCTCTCCCACTCCCCCTGCTTGTGCTCCCTCTCTCGCTGGCTGTCTCAATCTCTGTCGAATAAATAAATAAAATGTTTAAAAAAAAAAAAA	202	NULL	NULL	NULL	GAAGCTGTTTCAAAAAGTAGAAATGG	GTAGAAATGGAAGGAAAACTTCCAAA
SINEC1_AMe33	scaffold821:1699393-1699592	-	TGAAATTTGCTG	TGAAATTTGCTG	4.5	2	GGGGCGCCTGGGTGGCACAGCGGTTAAGCGTCTGCCTTCGGCTCAGGGCGTGATCCCGGCGTTCTGGGATCGAGCCCCACATCAGGCTCCTCTGCTATGAGCCTGCTTCTTCCTCTCCCACTCCCCCTGCTTGTGTTCCCTCTCTCGCTGGCTGTCTCTCTCTCTGTCAAATAAATAAATAAAATCTTTAAAAAAAAAAA	200	NULL	NULL	NULL	TCCCCCATTAAGAATGAAATTTGCTG	TGAAATTTGCTGTGAGCTTTTCATAT
SINEC1_AMe34	scaffold845:903348-903542	+	TTTAATTTGTCTG	TTTAATTTGTCTG	9.2	6.15	GGGGTGCCTGGGTGGCACAGTGGTTAAGCCTCTGCCTTCGGCTCAGGGCATGATCCCGGCATTGTGGGATCGAGCCCCACATCGGTCTCCTCCACTATGAGCCTGCTTCTTCCTCTCCCATTCCCCCTACTTGTGTTCCCTCTCTCGCTGGCTGTCTCTATCTCTGTCAAATAAATAAAATCTTTAAAAAATAAATAAATAAAA	204	100466829	AP3B1	intron	CTTTGGTTTAAAATTTAATTTGTCTG	TAAATAAAATTTAATTTGTCTGATAT
SINEC1_AMe35	scaffold872:52456-52649	-	TCAGTCAAGGA	TCAGTCAAGGA	8.8	11.62	GGGGGGCCTGGGTGGCTCAGTTGTTAAGTATCTGCCTTCGGCTCAGGATGTGATCCCAGAGTCCTGGGATCGAGACCCGCATCGGGCTCCTCCGCTGGGAGCCTGCTTCTTCCTCTCCCACTCCCCCTGCTTGTGTTCCCTCTCTCGCTTGCTGTCTCTCTGTCAAATAAATAAATAAAATCTTTAAAAAAAAA	194	100478236	LOC100478236	intron	TATTTCTTTAAAAAATCAGTCAAGGA	TCAGTCAAGGAACTCACAAAATAAAA
SINEC1_AMe36	scaffold872:905998-906194	-	TAACCCACCTTTG	TAACCCACCTTTG	6.2	4.52	GGGGCGCCTGGGTGGCACAGCGGTTAAGCATCTCCCTTCGGCTCAGGGCGTGATCCCGGCGTTATGGGATCAAGCCCCACATCAGGCTCCTCCGCTATGAGCCTGCTTCTTCCTCTCCCACTCCCCCTGCTTGTGTTTCCTCTCTCGCTGGCTGTCTCTCTCTGTCAAATAAATAAATACAATCTTTTAAAAAAAAA	197	NULL	NULL	NULL	AATTATGTGTCAATAACCCACCTTTG	TAACCCACCTTTGCAGGTGTTAAGTC
SINEC1_AMe37	scaffold911:2623540-2623725	-	-	-	8.9	6.8	GGGGTGCCTGGGTAGCTCAGTCGTTAAGCGTCTGCCTTCGGCTCAGGGCATGATCCCAGAATCGGGCTCCTCTGCTGGGAGCCTGCTTCTTCCTCTCCCATTCCCCCTGCTTGTGTTCCCTCTCTCACTGGCTGTCTCTCTCTCTGTCAAATAAATAAATAAATAAAACCTTTTAAAAAAAATAAA	186	100467552	MCF2L2	intron	CTAAATCTAACTAAAGAGGTAAAAGA	GAGATAAAAGATCTGAAAAACTATAG
SINEC1_AMe38	scaffold1034:337912-338112	-	TCTCCCAGCA	TCTCCCAGCA	5.5	2.49	GGGGCGCCTGGGTGGCACAGCAGTTAAGCGTCTGCCTTCGGCTCAGGGCGTGATCCCAGCGTTACGGGATCGAGCCCCACATCAGGCTCCTCAGCTATGAGCCTGCTTCTTCCTCTCCCACTCCCCCTGCTTGTGTTCCCTCTCTCGCTGGCTGTCTCTATCTCTGTCAAATAAATAAATAAAATCTTTAAAAAAAAAAAA	201	105241841	LOC105241841	exon	AAGCAGTAATCAAAAATCTCCCAGCA	TCTCCCAACAAACAAAAGTCCAGGCC
SINEC1_AMe39	scaffold1072:297261-297458	-	TAGTTGCATAAAAA	TAGTTGCATAAAAA	6.6	2.53	GGGGCGCCTGGGTGGCACAGCGGTTAAGCGTCTGCCTTCGGCTCAGGGCGTGATCCCGGCATTATGGGATCGAGCCCCACATCAGGCTCCTCCGCTATGAGCCTGCTTCTTCCTTTCCCACTCCCCCTACTTGTGTTCCCTCTCTCGCTGGCTGTCTCTATCTCTGTCGAATAAATAAATAAAATCTTTAAAAAAAAA	198	100477260	LOC100477260	intron	ATATGATCTTAATAGTTGCATAAAAA	TAGTTGCATAAAAAGCATTTGACAAA
SINEC1_AMe40	scaffold1095:408965-409164	+	GAAATGCAACAGATTTCT	GAAATGCAACAGATTTCT	8.5	5	GGGGCGCCTGGGTGGCACAGTGGTTAAGCATCTGCCTTCAGCTCAGGGTGTGATCCCGGCATTGTGGGATCGAGCCCCACATCAGGCTCCTCCGCTATGAGCCTGCTTCTTCCTCTCCCACTCCCCCTGCTTGTGTTCCCTCTCTCACTGGCTGTCTCTATCTCTGTCGAATAAATAAATAAAATGTTTAAAAAAAAAAA	200	100484806	LOC100484806	intron	GGTGCATAGAAATGCAACAGATTTCT	GAAATGCAACAGATTTCTGTACATTG
SINEC1_AMe41	scaffold1095:542420-542652	+	AGAAAATTTAATTGG	AGAAAATTTAATTGG	8.6	10.09	GGAGCACCTGGGTGGCGCAGTCATTAAGCATCTGCCTTTGGCTCAGGGCGAGATCCCGGCGTTCAGGGATCGAGCCCCACATCAGGCTCCTCCACTAGGAGCCTGCTTCTTCCTCNNNNNNNNNNNNNNNNCTTCTTCCTCTCCCACTCCCCCTGCTTGTGTTCCCTCTCTTGATGGCTGTCTCTCTCTGTCAAATAAATAAATAAATAAATAAAATCTTTAAAAAAGAAAAAA	234	NULL	NULL	NULL	GAAAAGAGGGCAGAAAATTTAATTGA	AAGAAAATTTAATTGGAGAAATAATA
SINEC1_AMe42	scaffold1114:863561-863753	+	AATAGAACACCCT	AATAGAACACCCT	8.8	15	GGGGTGCCTGGGTAGCGCAGGCGTTAAGCGTCTGCCTTTGGCTCAGGGCGTGATCCTGGCATTCCAGGATCGAGTCCCACATTGGGCTCCTCTTCTGGGAGCCTGCTTCTTCCTCTCCCACTCCCCTGCTGTGCTCCCTCTCTCACTGGCTGTCTCTCTGTCACATAAATAAATAAAATTAAAAAAAAAGAAA	193	NULL	NULL	NULL	CAAAGTCAATAAAAATAGAACACCCT	AATAGAACACCCTGACAGATAATAGT
SINEC1_AMe43	scaffold1122:163331-163526	-	-	-	9.7	7.11	GGGGCGCCTGGGTGGCACAGCGGTTAAGCATCTGCCTTCGGCTCAGGGCGTGATCCTGGCATTATGGGATTGAGCTCCACATCAGGCTCCTCTGCTATGAGCCTGCTTCTTCCTCTCCCTCTCCCCCTGCTTGTGTTCCCTCTCTCGCTGGCTGTCTTTATCTCTATCAAATAAATAAAATCTTTAAAAAAAAGAA	196	NULL	NULL	NULL	TCTCATAAGTTTTCTATAGTTTTTAG	GAAGATTGTGTATTCTCTTGATTTAG
SINEC1_AMe44	scaffold1122:165387-165581	+	CTTATGAGA	CTTATGAGA	6.7	7.96	GGGGCGCCTGGGTGGCACAGCAGTTAAGCGTATGCCTTCAGCTCAGGGCGTGATCCCGGTGTTCTGGGATCGAGCCCCACATGAGGCTCCTCCACTAGGAGCCTGCTTCTTCCTCTCCTACTCCCCCTGCTTGTGTTCCCTCTCTCGCTGGCTGTCTCTCTCTGTCAAATAAATAAAATCTTAAAAAAAAGAAAA	195	NULL	NULL	NULL	CTAAAAACTATAGAAAACTTATGAGA	CTTATGAGAGAAATTGAGGAAGACAC
SINEC1_AMe45	scaffold1154:1004216-1004420	+	-	-	10	8.29	GGGGTGCCTGGGTGGCAAAGCAGTTAAGCGTCTGCCTTTGGCTCAGGGCGTGATCCTGGCGTTATGGGATCGAGCCCCATATCAGGTTCCTCGGCTATGAGTCTGCTTCTTCCTCTCCCACTCCCCCTGCTTGTGTTCCCTCTCTCGCTGGCTGTCTCTATCTCTGCCACATAAATAAATAAAAAAAAATCTTAAGAAAAAAAAA	205	NULL	NULL	NULL	GTCTTTTAGCAGAAAATGACTCCTGA	GAATTATTAAATTCTGGGTCTGTCAT
SINEC1_AMe46	scaffold1191:87777-87975	+	-	-	6	5.97	GGGGCGCCTGGGTGGCACATCGGTTAAGCGTCTGCCTTCAGCTCAGGGCGTGATCCCAGCGTTCTGGGATCGAGCCCCACATCAGGCTCCTCTGCTGGGAGCCTGCTTCTTCCTCTCCCACTCCCCCTGCTTGTGTTCCCTCTCTCACTGGCTGTCTCTATCTCTGTCAAATAAATAACAAATCTTTAAAAAAAAAAAA	199	100482298	NCAPG	intron	AACATTGTTAAAATGTGTATTCTGCC	AAATGTCTATGCTGCCCAGAGCAATC
SINEC1_AMe47	scaffold1199:1298173-1298374	-	AAAAAATATTCAGCCA	AAAAAATATTCAGCCA	6.5	5.5	GGGGTGCCTGGGTGGCACAGCGGTTAAGCGTCTGCCTTCGGCTCAGGGCGTGATCCTGGCGTTATGGGATCGAGCCCCACATCAGGCTCCTCCGCTGGGATCCTGCTTCTTCCTCTCCCACTCCCCCTGCTTGTGTTCCCTTTCTTGCTGGCTGTCCCTATCTCTGTCAAATAAATAAATAAAATCTTTTAAAAAAAGAAAAGA	204	NULL	NULL	NULL	ACTAAATAAGAAAAAATATTCAGCCA	GAAAAAAATATTCAGCCAAAACTTTA
SINEC1_AMe48	scaffold1206:295208-295416	+	GTGAGGGGGTGGA	GTGAGGGGGTGGA	5	2.5	GGGGCGCCTGGGTGGCACAGCGGTTAAGCGTCTGCCTTCGGCTCAGGGCGTGATCCCGGCGTTGTGGGATCGAGCCCCACATCAGTCTCTTCTGCTATGAGCCTGCTTCTTCCTCTCCCACTCCCCCTGCTTGTGTTCCCTCTCTCGCTGGCTGTCTCTGTCTCTGTCAAATAAATAAATAAAATCTTAAAAAAAAAAAAAAAAAGAAA	209	NULL	NULL	NULL	CCTTCAATTGAAAGTGAGGGGGTGGA	AAAAGAAAGTGAGGGGGTGGAAAACA
SINEC1_AMe49	scaffold1216:418656-418856	-	TCTGTTCCTCAG	TCTGTTCCTCAG	6.5	4.48	GGGGCGCCTGGGTGGCACAGCGGTTGGGCGTCTGCCTTCAGCTCAGGGCGTGATCCCGGCGTTATGGGATCGAGCCCCACATCAGGCTCCTCCGCTAGGAGCCTGCTTCTTCCTCTCCCACTCCCCCTGCTTGTGTTCCCTCTCTCGCTGGCTGTCTCTGTCTCTGTCGAATAAAAAAATAAAAACTTTAAAAAAAAAAAAAAAAGAAAAAGAAAAAG	218	105234349	LOC105234349	intron	TACAGATCAGAAAACTGAGGAACAGA	AAAAGAAAAAGCTGAGGAACAGAAAG
SINEC1_AMe50	scaffold1254:286248-286449	-	-	-	7	3.08	GGGCGCCTGGGTGGCACAGCGGTTAAGCGTCTGCCTTCAGCTCAGGGCATGATCCCGGCGTTATGGGATCGAGCCCCACATCAGGCTCCTCTGCTATGAGCCTGCTTCTTCCTCTCCCACTTCCCCTGCTTGTGTTCCCTCTCTCGCTGGCTGTCTCTATCTCTGTCGAATAAATAAATAAAATCTTTAAAAAAACCAAAAA	202	NULL	NULL	NULL	TATAGAAATAAAAAACCCCAGCAGAC	ACAAAAAAACCCAGCAGAACAGATCA
SINEC1_AMe51	scaffold1269:787001-787199	-	-	-	8.5	9.05	GGGGCGCCTGGGTGGCGCAGTCGTTAAGCATCTGCCTTCGGCTCAGGGCGCAATCCCAGCATTCTGGCATTGAGCCCCACATCGGACTCCTCCGCTAGGAGCCTGCTTCTTCCTCTCCCACTCCCCCTGCTTGTGTTCCCTCTCTTGCTGTCTGTCTCTCTCTCTGTCAAATAAATAAATAAAATCTTTAAAAAAAAAA	199	NULL	NULL	NULL	TGAATTAGTTCAAAATAAACCCTCAA	GAAAAGAAAAGATAACATAGATTCTT
SINEC1_AMe52	scaffold1286:1119891-1120091	+	GAGTGCTCGTTCTA	GAGTGCTCGTTCTA	5.5	3	GGGGCGCCTGGGTGGCACAGCGGTTAAGCGTCTGCCTTCGGCTCAGGGCGTGATCCCGGCGTTCTGGGATCGAGCCCCACATCAGGCTCCTCTGCTATGAGCCTGCTTCTTCCTCTCCCACTCCCCCTGCCTGTGTTCCCTCTCTCGCTAGCTGTCTCTCTCTCTGTCAAAGAAATAAATAAAATCTTAAAAAAAAAAAAA	201	100465763	LOC100465763	intron	CTTAATGGTTAAGAGTGCTGGTTCTA	AAAGAGTGCTCGTTCTAAAGTCAAAT
SINEC1_AMe53	scaffold1308:980619-980818	-	GGATCTTTTGTTCTT	GGATCTTTTGTTCTT	7.1	4.98	GGGGTGCCTGGGTGGCACAGAGGTTAAGCGTCTGCCTTCGGCTCAGGGAGTGATCCCGGCGTTATGGGATCGAGCCCCACATCAGGCTCCTCTGCTATGAGCCTGCTTCTTCCTCTCCCATTCCCCCTGCTTGTGTTCCCCTCTCGCTGGCTGTCTCTATCTCTGTCAAATAAATAATAAAAAAAATCTTAAAAAAAAAA	200	NULL	NULL	NULL	TTGTAGGTTAAGGATCTTTTGTTCTT	GGATCTTTTGTTCTTAGCTGCTTTGG
SINEC1_AMe54	scaffold1318:1811910-1812105	-	-	-	6.6	2.07	GGTGCGCCTGGGTGGCACAGCGGTTAAGCGTCTGCCTTCGGCTCAGGGCGTGATCCCGGCGTTATGGGATCGAGTCCAACATCAGGCTCCTCCGCTATGAGCCTGCTTCTTCCTCTCCCACTCCCCCTGCTTGTGTTCCCTCTCTCACTGGCTGTCTCTATCTCTGTCAAATAAATAAATAAAATCTTTAAAAAAA	196	NULL	NULL	NULL	ATCTAATCAAAAATAGTAAATGAGTT	TGTGTCTTTAGAAAATCTATTTAGAT
SINEC1_AMe55	scaffold1343:216730-216930	+	GAAATGCAACCGATTT	GAAATGCAACCGATTT	7	3.98	GGGGCACCTGGGTGGCACAGCGGTTAAGCGTCTGCCTTCAGCTCAGGGCGTGATCCCAGCGTTACGGGATCGAGCCCCACATCAGGCTCTTCTGCTATGAACCTGCTTCTTCCTCTCCCACTCCCCCTGCTTGTGTTCCCTCTCTCGCTGGCTGTCTCTATCTCTGTCAAATAAATAAATAAAATCTTTAAAAAAAAAAAA	201	NULL	NULL	NULL	TTTGTGTATAGAAATGCAACAGATTT	GAAATGCAACCGATTTCTTACATTGA
SINEC1_AMe56	scaffold1475:625055-625251	+	TGGGCTGAA	TGGGCTGAA	8.1	4.06	GGGGCGCCTGGGTGGCACAGTGGTTAAGAGTCTGCCTTCAGCTCAGGGCGTGATCCCGGAGTTATGGAATCGAGCCCCACATCAGGCTCCTCCGCTATGAGCCTGCTTCTTCCTCTCCCACTCCCCCTGCTTGTGTTCCCTCTCTCGCTGGCTGTCTCTATCTCTGTTGAATAAATAAATAAAATCTTTAAAAAAAA	197	NULL	NULL	NULL	ATAATCCAATTAAAAAATGGGCTGAA	TGGGCTGAAGACATAAACAGACATTT
SINEC1_AMe57	scaffold1480:73685-73879	-	TAATCT	TAATCT	6.7	6.12	GGGGCGCCTGGGTGGCACAGTGGTTAAGCGTCTGCCTTCGGCTCAGGTCGTGATCCCAGCGTTGCGGGATCGAGCCCCACATCGGGCTCCTCTGCTATGAGCCTGCTTCTTCCTTTCCCACTCCCCCTGCTTGTGTTCCCTCTCTCGCTGGCTGTCTCTGTCTCTGTTGAATAAATAAATAAAATCTAAAAAAAA	195	105234440	LOC105234440	intron	CTCAACACCCAAAAAACAAATAATCT	TAATCTAATCAAAAATGGGCAGAAGA
SINEC1_AMe58	scaffold1549:371239-371439	+	CATGTTGTAATTA	CATGTTGTAATTA	9.4	6.03	GGGGCGGCTGGGTGGCATGGCGGTTAAGCGTCTGCCTTCAGCTCAGGGGGTGATCCCGGCGTTATGGGATCGAGCGCCATATCAGGCTCCTCCGCTGTGGGCCTGCTTCTTCCTCTCCCACTCCCCCTGCTTGTGTTCCCTCTCTCGCTGGCTGTCTCTATCTCTGTCGCATAAATAAATAAAATCTTTAAAAAAAAAAGA	201	NULL	NULL	NULL	ACCCACATCAAGACATGTTGTAATTA	CATGTTGTAATTAAACTTGCAAAATA
SINEC1_AMe59	scaffold1539:1161734-1161934	-	TCTGTTGCATTTCT	TCTGTTGCATTTCT	6.6	-	GGGGCGCCTGGGTGGCACAGCGATTAAGCGTCTGCCTTCAGCTCAGGGCGTGATCCCGGCGTTATGGGATCGAGCCCCACATCAGGCTCCTCTGCTGTGAGCCTGCTTCTGCCTCTCCCACTCCCCCTGTTTGTGTTCCCTCTCTCACTGGCTGTCTCTATCTCTGTCAAATAAATAAATAAAATTAAAAAAAAAAAGAAA	201	NULL	NULL	NULL	AACATACAGAAATCTGTTGCATTTCT	GAAATCTGTTGCATTTCTATACATCA
SINEC1_AMe60	scaffold1581:527145-527345	-	AGACACAGGGATCA	AGACACAGGGATCA	6.5	3.5	GGGGCGCCTGGGTGGCGCAGTGGTTAAGCGTCTGCCTTCAGCTCAGGGCGTGATCCCAGCATTATGGGATCGAGCCCCACATCAGGCTCCTCTGCTATGAGCCTGTTTCTTCCTCTCCCACTCCCCCTGCTTGTGTTCCCTCTCTCGCTGGCTGTCTCTATCTCTGTCAAATAAATAAATAAAATCTTAAAAAAAAAAAAA	201	NULL	NULL	NULL	GCTCCAATCAAAAGACACAGGGATCA	AGACACCGGGATCAGTTGGGATAAAA
SINEC1_AMe61	scaffold1604:105100-105306	+	GAAAGAAGGGTTTT	GAAAGAAGGGTTTT	9.9	6.97	GGGGTGCCTGGGTGGCACAGCAGTTAAGCGTCTGCCTTCAGCTCAGGGTGTGATCCCGGTGTTATGGGATCGAGCCCCACACCAGGCTCCTCTGCTGTGAGCCTGCCTCTTCCTCTCCCACTCCCCCTGCTTGTGTTCCCTCTCTTGCTGGCTATTTCTATTTCTGTCAAATAAATAAATAAAATCTTTAAAAAAAAAAAAAAGAAA	207	NULL	NULL	NULL	ACAGAAGATCAAGAAATAAGGGTTTT	AAGAAAGAAAGAAGGGTTTTGAATGA
SINEC1_AMe62	scaffold1686:220120-220318	+	-	-	8.5	6	GGGGCGCCTGGGTGGCGCAGTCCTTAAGCGTCTTCCTTTGGCTCAGGGCGTGATCCCGGCGTTATGGGATCGAGCCCCACATCAGGCTCCTCCGCTATGAGCCTGCTTCTTCCTCTCCCACTCCCCCTGCTTGTGCTCCCTCTCTCGCTGGCTGTCTCTATCTCTGTCGAATAAATAAATAAATCTTTACCAAAAAAAA	199	NULL	NULL	NULL	ATACTTTTTATATTAAAAGTGTCCTA	TAGAAAAATAAGATGAAAATGGCAAA
SINEC1_AMe63	scaffold1704:666388-666584	+	-	-	9.9	12.89	GGCACGCCTGGATGGCTCAGTCGCTAAGCGTCTGCCTTCGGCTCAGGGCGTGATCCCAGGGTTCTGGGATCCAGCCCCACATTGGGCTCCTCCACTGGGAACCTGCTTCTCCCTCTCCCACTCCCCCTGCTTGTGTTCCCTCTCTCGCTGGCTGTCTCTATCTCTTCAACAAAGTAAAAATAAAAAATCTTAAGAAA	197	NULL	NULL	NULL	CAGGAAGGTATAAATTAGGTACGATA	TTTTTTAATATGTGTTTTCTCTTCCC
SINEC1_AMe64	scaffold1785:136894-137093	-	TATCCCATGGG	TATCCCATGGG	6.5	2.53	GGGGCGCCTGGGTGGCACAGCGGTTAAGCGTCTGCCTTCGGCTCAGGGCGTGATCCCGGCGTTATGGGGTCGAGCCCCACATCAGGCTCCTCTGCTATGAGCCTGCTTCTTCCTCTCCCACTCCCCCTGCTTGTGTTCCCTCTCTCGCTGGCTGTCTCTATCTCTGTCAAATAAACAAAAAAATCTTTAAAAAAAAAGAA	200	105240737	LOC105240737	intron	CAAAGCAGAATAGAATATCCCATGGG	TATCCCATGGGAAAAAAGGCAGTCTC
SINEC1_AMe65	scaffold1830:348244-348438	+	-	-	8.7	12.08	GGGGCGCCTGGATGGTGCAGTCTTTGGGCGTCTGCCTTCGGCTCAGGGCATTCTGGGATCGAGCCCCACATCAGGCTCCTCCGCTGGAAACCTGCTTCTTCCTCTCCCACTCCCCCTGCTTGTGTTCCCTCTTTTTCCCTCTCTCGCTGGCTGTCTCTATCTCTGTCGAATAAATAAATAAAATCTTTAAAAAAA	195	NULL	NULL	NULL	TCTAGCTCTGTGAAAAATGCTGTTGG	CTCTGTTGGTATTTTGATAGTGATTG
SINEC1_AMe66	scaffold1838:1055406-1055606	+	TCTAATTTGTCTA	TCTAATTTGTCTA	8.7	11.43	GGGGCTCCTGAGTGGCGCAGTCATTCGTTAAGTGTCTGCCTTCAGCTCAGGACGTGTTCCTGGCGTTCTGGGATTGAGCCCCATGTTGGGCTCCTCCTCTGGGAACCTGCTTCTTCCTCTTCCACTCCCCCTGCTTGTGTTCCCTCTCTCACTGGCTGTCTCTCTCTCTGTCAAATAAATAAATAAAATCTTTTAAAAAAA	201	NULL	NULL	NULL	CTTTGGTTTAAAATCTAATTTGTCTA	TCTAATTTGTCTAATATAAGGATTGC
SINEC1_AMe67	scaffold1858:838536-838734	+	TATTCCCTTT	TATTCCCTTT	7.1	8	GGGGCTCCTGGGTGGCACAGAGGTTAAGCGTCTGCCTTCAGCTCAGGGTGTGATCCCGGCATTCTGGGATCGAGTCCCACATCAGGCTCCTCCGCTGTGAGCCTGCTTCTTCCTCTCCCACACCCCCTGCTTGTGTTCCCTCTCTTGCTGGCTGTCTCTCTGTCAAATAAATAAATAAAATCTTTTAAAAAAAAAAGAA	199	100479431	LOC100479431	intron	TTCTGAATTTGAAGAATATTCCCTTT	TATTCCCTTTATCCCTACACTCTGTA
SINEC1_AMe68	scaffold1940:979938-980139	+	-	-	5.6	5.39	GGGGCGCCTGGGTGGCACAGCGGTTAAGCGTCTGCCTTCGGCTCAGGGCGTGATCCCAGCGTTATGGGATCGAGCCCCACATCAGGCTCTTCCGCTATGAGCCTGCTTCTTCCTCTCCCACTCCCCTGCTTTGTTCCCTCTCTCACTCTCGCTGGCTGTCTCTATCTCTGTCGAATAAATAAATAAAATCTTAAAAAAAAAA	202	100467498	RALGAPA1	intron	TACTGCTAAAATGTCTATACTACTTA	TGTCTATACTAAAGTAATCTATAGAT
SINEC1_AMe69	scaffold2033:383810-384014	-	-	-	9.9	10.55	GGGACTCCTGGGTGGCACAGCGGTTAAGCGTCTGCCTTCGGCTCAGGGCATGATCCTGGATCCCTGGGATCGAGCCCCGCATCAGGCTCCTCTGCTGGGAGCCTGCTTCTTCCTCTCCCACTCCGCCTGCTTGTGTTCCCTCTCTCACTGGCTGTCTTTCTCTATGTCAAATAAATAAATAAATAAAATCTTTAAAAAAAAAAAA	205	100470129	LOC100470129	intron	TAGGACAATTAAAAACAAATAAACCA	AAAGAATTCACCAGTGAATCTGTTTG
SINEC1_AMe70	scaffold2059:246299-246493	+	TTTTCAAAGAAGTCT	TTTTCAAAGAAGTCT	8.7	5.18	GAGGCTCCTGGGTGGCACAGCAGTTAACCGTCTGCCTTCAGCTCAGGGCATGATCCCAGTGTTATGGGATCGAGCCCCACGTCAGGCTCCTCCGCTATGAGCCTGCTTCTTCCTCTCCCACTCCCCCTGCTTGTGTTCCCTCTCTCGCTGGCTGTCTCTATCTCTGTCGAATAAATAAATAAAATCTTTAAAAAATTTTT	200	NULL	NULL	NULL	ACGTATTCAAATTTTCAAAGAAGTCA	TTTTTTTTTCAAAGAAGTCTAACTTT
SINEC1_AMe71	scaffold2150:68023-68232	+	CATTTGA	CATTTGA	9.1	14.98	GGGGTGCCTGGGTGGCTCAGTCATTATGCTTCTGCCTTCGGCTCAGGGCATGATCACGGCGTTCTGGGATCAAGCCCCACATCAGGCTCCTCTGCTGGGAGCCTGCTTCTTCCTCTCCCACTCCCCCTGCTTGTCTCTCTTTCACTGGCTGTCTCTCTCACTGGCTGTCTCTGTGTCAAATAAATAAATAAAATCTTAAAAAAAAAAGAAAAT	213	NULL	NULL	NULL	TCAATTGATTAAGAAAAAGCATTTGA	AATCATTTGAAAAAACATAGCATCCA
SINEC1_AMe72	scaffold2237:12349-12540	-	TTATGGGAACAT	TTATGGGAACAT	7.3	3.26	GGGGCGCCTGGGTGGCACAGCGGTTAAGCGTCTGCCTTCGGCTCAGGGCGTGATCCCGGCGTTATGGGATCGAGCCCCACATCAGGCTCCTCTGCTATGAGCCTGGTTCTTCCTCTCCCTCTCCCCCAGCTTGTGTTCCCTCTCTCGCTGGCTGTCTCTATCTCTGTCGAATAAATAATAAAAAAAAAAGAA	192	NULL	NULL	NULL	CAGAGCATTAAGAATTATGGGAACAT	TTATGGGAACATGGATGATGACCCCC
SINEC1_AMe73	scaffold2319:1992162-1992352	+	-	-	5.8	11.94	GGGGCGCCTGGGTAGTGCAGGCGTTAAGCGTCTGTCTTCGGCTCAGAGCGTGATCCCGGCATTCCGGGATCGAGTCCCACATCGGGCTGCTCCGCTGGGAGCCTGCTTCTTCCTCTCCCACTCCCCTGCTGTGTTCCCTCTCACGCTGGCTGTCTCTGTCAAATAAATAAATAAAATCTTAAAAAAAAAAA	191	NULL	NULL	NULL	AGCAACTTCTTTCTAGACACATTTCT	TGTTTTATTAAAGAAACTTTGTCCCA
SINEC1_AMe74	scaffold2810:136946-137145	-	GAAATCAAATGAACA	GAAATCAAATGAACA	9	5	GGGGCACCTGTGTGGCACAGTGGTTAAGCGTCTGCCTTCAGCTCAGGGCGTGATCCCGGCGATATGGGATCGAGCCCCACATCAGGCTCCTCCGCTATGAGCCTGCTTCTTCCTCTCCCACTCCCCCTGCTTGTGTTACCTCTCTCGCTGGCTGGCTCTATCTCTGTCGAATAAATAAATAAAATCTTTGAAAAAAAAAA	200	NULL	NULL	NULL	TCAATGAAATAGAAATCAAATGAACA	GAAATCAAATGAACAGCAGAATAGAG
SINEC1_AMe75	scaffold2980:140210-140400	+	-	-	7.3	3.78	GGGGCACCTGGGTGGCACAGCAGTTAAGCGTCTGCCTTCAGCTCAGGGCGTGATCCCGGCGTTATGGGATCGAGCCCCACATCAGGCTCCTCCGCTATGAGCCTGCTTCTTGCTCTCCCACTCCCCCTGCTTGTGTTCTCTCTCTCGCTGGCTGTCTCTATCTCTGTCGAATAAATAAATTAAAAAAAAAA	191	NULL	NULL	NULL	TAAAACTAATCTAAAAAATAAAATTT	TTATTCCCCAATTTAAATAAAGAAGA
SINEC1_AMe76	scaffold3168:580712-580904	+	-	-	6.7	1.68	GGGGCGCCTGGGTGTCACAGCGGTTAAGCGTCTGCCTTCGGCTCAGGGCGTGATCCCGGCGTTATGGGATCGAGCCCCACATCAGGCTCCTACGCTATGAGCTTGCTTCTTCCTCTCCCACTCCCCCTGCTTGTGTTCCCTCTCTCGCTGGCTGTCTCTATCTCTGTCAAATAAATAAAATCTTTAAAAGAAA	193	NULL	NULL	NULL	TTGGCCAATCAGAAAGCTCACTTATT	TCAGAGGGGACTCACCTGTCTACATG
SINEC1_AMe77	scaffold3205:567781-567985	+	TCTAGTTTGTCTG	TCTAGTTTGTCTG	9.1	8.29	GGGGGCGCCTGGGTGGCACAGTGGTTAAGCGTCTGCCTTTGGCTCAGGGCGTGATCCTAGCGTTATGGGATCGAGCCCCATGTCAGGCTCCTCCTCTATGAGCCTGCTTCTTCCTCTCCCACTCCCCCTGCTTGTGTTCCCTCTCTTGCTGGCTGTCTCTATCTCTGTTGAATGAATAAATAAATAAAGAAATCTTTAAAAAAAAA	206	NULL	NULL	NULL	TTTGGTATAAAATCCAGTTTGTCTGG	TCTAGTTTGTCTGATATAAGGATGGC
SINEC1_AMe78	scaffold3242:446539-446730	-	-	-	5.8	9.95	GGAGCACCTGGGTGGCGCAGTCATTAAGCGTCTGCCTTCGGCTCAGGGCGTGATCCCGGCGTTCCGGAATCGAGCCCCTCATCAGGCTCCTCCGCTGGGAGCCTGCTTCTTCCTCTCCCACTCCCCCTGCTGTGTTCCCTCTCTCGCTGGCTGTCTCTCTGTCACATAAGTAAATAAAATCTTTTAAAAAAA	192	NULL	NULL	NULL	AATGGTCTGAAAATTGGGAATAATAA	TGGTTTTTAATGGCAAATTCACGTGG
SINEC1_AMe79	scaffold3401:35336-35527	+	TCTAGTTTGTCTG	TCTAGTTTGTCTG	6.2	6.57	GGGGCGCCTGGGTGGCACAGCGGTTAGGCGTCTGCCTTCGGCTCAGGGCGTGATCCCAGCATTATGGGATCGAGCCCCACATCAGGCTCCTCCGCTAGGAGCCTGCTTCTTCCTCTCCCACTTCCCCTGCCTGTGTTCCCTCTCTCGCTGGCTGTCTCTGTCAAATAAATAAATAAAATCTTTAAAAAAAAATAAAATAAAA	202	NULL	NULL	NULL	CTTTGGTTTAAAATCTAGTTTATCTG	TAAAATAAAATCTAGTTTGTCTGATA
SINEC1_AMe80	scaffold3452:5662-5859	-	-	-	5.6	6.03	GGGGCACCTGGGTGGCACAGCGGTTAAGCGTCTGCCTTCGGCTCAGGGCGTGATCCCGGCATTCTGGGATCGAGCCCCACATCAGGCTCCTCTGCTGGAAGCCTGCTTCTTCCTCTCCCACTCCCCCTGCTTGTGTTTCCTCTCTCGCTGGCTGTCTCTGTCTCTGTCAAATAAAAAAAAAAAACTTAAAAAAAAAAA	198	NULL	NULL	NULL	AAGCTGTCACTTTAAAGGGCTCTTCA	GAACAAAGACCAACTTTACATTCAGC
SINEC1_AMe81	scaffold3728:71608-71808	-	TAAAAATGGGCAGAA	TAAAAATGGGCAGAA	8.5	4.48	GGGGCGCCTGGGTAGCACAGCGGTTAAGCGTCTGTCTTTGGCTCAGGGCGTGATCCCGGCGTTATGGGATCAAGCCCCACATCAGGCTCCTCCGCTATGAGCCTGCTTCTTCCTCTCCCACTCCCCCTGCTTGTGTTCCCTCTCTTGCTGGCTGTCTCTAACTCTGTCGAATAAATAAATAAAATCTTTAAAAAAATAAAAA	202	100478104	SPOCK1	intron	AATCCAATTTTTAAAAATGGGCAGAA	ATAAAAATGGGCAGAAGACACAGACA
SINEC1_AMe82	scaffold3821:80711-80918	+	-	-	7	3.8	GGGGCGCCTGGGTGGCACAGCGGTTACGCCTCTGCCTTCGGCTCAGGGTGTGATCCCGGCGTTATGGGATCGAGCCCCACATCAGGCTCCTCTGTTGTGAGCCTGCTTCTTCCTGTCCCACTCCCCCTGCTTGTGTTCCCTCTCTCGCTGGCTGTCTCTATCTCTGTCAAATAAATAAATAAAAAATTTTAAGCTAAGTAAAAAAAAA	208	NULL	NULL	NULL	AGGGAATATAAAAATATCTCAAAACA	GGAGAGAAGACTCAAATAAATAAAAT
SINEC1_AMe83	scaffold4064:76036-76225	+	TATACTTCATCT	TATACTTCATCT	7	12.18	GGGGTGCCTGGATGGCACAGTCGTAAAGTGTCTGCCTTCGGCTCAGGGCGTGATCCCGGCGTTCCGGGATCGAGTCCCACATCGGGCTCCTCCACTGGGAGCCTGCTTCTTCCTCTCCCACTCCCCTGCTGTGTTCCCTCTCTTGCTGGCTGTCTCTCACATAAATAAATAAAAAAATCTTTAAAAAAAA	190	NULL	NULL	NULL	TCTTTGGTTTAAAATATACTTCATCT	TATACTTCATCTGATATGAGGATAGT
SINEC1_AMe84	scaffold4186:21803-22038	-	TTTGGAAA	TTTGGAAA	6.5	3.15	GGGGCGCCTGGGTGGCACAGCGGTTAAGCGTCTGGCTTCGGCTCAGGGCGTGATCCCGGCATTGTGGGATCGAGCCCCACATCAGGCTCCTCTGCTATGAGCCTGCTTCTTCCTCTCCCACTCCCCCCTCTAGGAGCCTGCTTCTTCCTCTACCACTACCCCTGCTTGTGATCCCTCTCTCGCTGGCTGTCTCTATCTCTGTCAAAGAAATAAATAAAATCTTTTAAAAAAAAAAA	236	100466129	LOC100466129	intron	GTCAACGACAAGAAAAAATTTGGAAA	TTTGGAAAGACCAAAAATACACAGAG
SINEC1_AMe85	scaffold4876:18421-18621	-	ACATAGA	ACATAGA	5.5	3.48	GGGGTGCCTGGGTGGCACAGCGGTTAAGCGTCTGCCTTCGGCTCAGGGCATGATCCCGGCGTTATGGGATCGAGCCCCACATCAGGCTCCTCTGCTGGGAGCCTGTTTCTTCCTCTCCCACTCCCCCTGCTTGTGTTCCCTCTCTCGCTGGCTGTCTCTATCTCTGTCAAATAAATAAATAAAATCTTTAAAAAAAAAAAA	201	NULL	NULL	NULL	AAGAAGACATTAAAAAAAAACATAGA	ACATAGAAGCAAACGAAGATAAAAAC
SINEC1_AMe86	scaffold166:1447993-1448148	-	AAGAACATATTATAA	AAGAACATATTATAA	8.4	-	GGGGCGCCTGGGTGGCGCAGTCATTAAGCGTCTGCCTTTGGCTCAGGGCATGATCCCAGGCTCCTCCGCTAGGAGCCTGCTTCTTCCTCTCGCCCTCCGCCTGCTGTGTTCCCTCTCTCACTGGCTGTCTCACTCTGTCAAATAAATAAAAAAA	156	NULL	NULL	NULL	GAAATACAAACAAGAACATATTATAA	AAGAACATATTATAAGCAACTAAATG
SINEC1_AMe87	scaffold256:590351-590535	-	AAAACCTTTGGGATGCA	AAAACCTTTGGGATGCA	8.2	-	GGGACGCCTGGGTAGCGCAGTCGTTAGGCGTCTGCCTTCGGCTCAGGGCGTGATCCTGGCGTTCTGGGATCGAGTCCCACATCGGGCTCCTCCGCTGGGAGCCTGCTTTTTCCTCTCCCACTCCCCCTGCTTGTGTTCCCTTTCTCGCTGGCTGTTTTTCTCTGTCAAATTAAAAAAAAAAAATC	185	100482914	MAATS1	intron	TGCTTGTCCAAAACCTTTGGGATGCA	AAAACCTTTGGGATGCAGCAAAAGCG
SINEC1_AMe88	scaffold975:279887-280070	-	-	-	8.2	-	GGGGCGCCTGGGTGGCGCAGACGTTAAGCGGCTGCCTTCGGCTCAGGGCGTGATCCTGGTGTTCTGGGATCGAGCCCCACATCAGGCTCCTCCACTAAGAGCCTGCTTCTTCCTCTCCCACTCCCCCTGCTTGGGTTCCCTCTCTCGCTGGCTGTCTCTATCTCTGTCGAATAAATAAAAAAAA	184	NULL	NULL	NULL	TAAAGATAAAAAATTTTTCCACAACA	ATTTCCACAGCAAAGGATACAGTTGA
SINEC1_AMe89	scaffold1583:265418-265593	-	TGTTAGTATGCA	TGTTAGTATGCA	5.1	-	GCACAGCGGTTAAGCGTCTGCCTTCGGCTCAGGGCGTGATCCCGGCGTTATGGGATCGAGCCCCACATCAGGCTCCTCTGCTATGAGCCTGCTTCTTCCTCTCCCACTCCCCCTGCTTGTGTTCCCTCTCTCGCTGGCTGTCTCTGTCAAATAAATAAATAAAATCTTTAAAAAAA	176	100484467	GPM6B	intron	CATATGTGATAAAATGTTAGTATGCA	TGTTAGTATGCAGAATATACAAAGAA
SINEC1_AMe90	scaffold2942:191171-191342	+	-	-	5.8	-	GGGGCGCCTGGGTGGCACAGTGGTTGAGCATCTGCCTTCGGCTCAGGGCGTGATCCCGGCGTTATGGGATCGAGCCCCACATCAGGCTCCTCTGCTGGGAGCCTGCTTCTTCCTCTCCCACTCCCCCTGCTTGTGTTCCCTCTCTCGCTGGCTGTCTCTATCTCTGTCAAAT	172	NULL	NULL	NULL	ATTTTCAATTAAAACAAAATCCATAA	GCATTTCCTATCAAAATACCACCGAC
SINEC1_AMe91	scaffold5885_Pa:62089-62253	-	-	-	6.7	-	CCTTCAGCTCAGGGCGTGATCCTGGCGTTCTGGGATCGAGCCACATGTCAGGCTCCTCCACTGGGAGCCTGCTTCTTCCTCTCCCACTCCCCCTGCTTGTGTTCCCTCTCTCACTGGTTGTCTCTATCTCTGTCAAATAAATAAATAAATCTTTAAAAAAAAAAA	165	NULL	NULL	NULL	CGTCTAGCCACCAGAACTTTCGAACT	GCATATTCATTATTTAAAAAGTTTTC
SINEC1_AMe92	scaffold25:1112402-1112598	-	-	-	5.2	12	GGGGCGCCTGGGTAGCGCAATCGTTGAAGCGTCTGCCTTCGGCTCAGGGCGTGATCCCGCCGTTCCAGGATCGAGTCCCATGTCGGGCTCCTCCTCTGGGAGCCTGCTTCTTCCTCTCCCACTCCCCCTGCTTGTGTTCCCTCTCTCACTGGCTGTCTCTCTCTGTCAAATAAATAAATAAATAAAATCTTAAAAAA	197	NULL	NULL	NULL	-	AGGGCTAGTATAAAAAAATCTATATA
SINEC1_AMe93	scaffold32:3422914-3423110	-	-	-	6.1	8.5	GGGGCGCCTGGGTAGCGCAGTCGTTAAGCGTCTGCCTTTGGCTCAGGGCGTGATCCCAGCGTTCTGGGATCGAGTCCCACATCAGGCTCCTCTGCTGGGAGCCTGCTTCTTCCTCTCCTACTCCCCCTGCTTGTGTTCCCTCTCTCGCTGGCTGTCTCTCTGTCAAATAAATGAATAAAATCTTAAAAAAAAAAAAA	197	NULL	NULL	NULL	AAATTCTCAATAAAACACAAGAAACT	GGATAGAATTCAAGATCTATAAATAA
SINEC1_AMe94	scaffold42:320003-320200	+	TAAAATGAGTCTCTTA	TAAAATGAGTCTCTTA	7.6	3.63	GGAGTGCCTGGGTGGCACAGCGATTAAGTGTCTGCCTTCAGCTCAGGGCGTGATCCCGGCGTTATGGGATCGAGCCCCACATCAGGCTCCTCTGCTAGGAGCCTGCTTCTTCCTCTCCCATTCCCCCTGCTTGTGTTCCCTCTCTCGCTAGCTGTCTCTATCTCTGTCAAATAAATAAATAAAATCTTAAAAAAAAAA	198	100469588	EXTL3	intron	TCTTTGGGTCTAAAATGAGTCTCTTA	TAAAATGAGTCTCTTATAGGCAGCAC
SINEC1_AMe95	scaffold81:237232-237428	-	ATCTCCCA	ATCTCCCA	6.1	5	GGGGTGCCTGGGTGGCACAGCGGTTAAGCGTCTGCCTTCGGCTCAGGGTGTGATCCCGGCGTTCTGGGATCGAGCCCCACATCAGGCTCCCCTGCTATGAGCCTGCTTCTTCCTCTCCCACTCCCCCTGCTTGTGTTCCCTCTCTCGCTGGCTGTCTCTATCTCTGTCAAATAAATAAAGTCTTAAAAAAAAAAAAA	197	NULL	NULL	NULL	TGAAATTGGTAATCAAAAATCTCCCA	ATCTCCCAAAAACAAGAGTCCAGGGC
SINEC1_AMe96	scaffold132:449811-450011	+	-	-	8.5	4.48	GGGGCGCCTGGGTGGCACAGTGGTTAAGCGTCTGCCTTCGGCTCAGGGCGTGATCCCAGCGTTATGGGATCGAGCCCCACATCAGGCTTTTCCGCTATGAGCCTGCTTCTTCCTCTCACACTCCCCCTGATTGTGTTCCCTCTCTCGCTGGCTGTCTCTATATCTGTCAAATAAGTAAATAAAATCTTTAAAAAAAAAAAA	201	NULL	NULL	NULL	AATGTTCCTCAAAAAGTTAAAAATAG	AAGTTAAAAATAGGACTACGCTACAA
SINEC1_AMe97	scaffold135:98392-98548	+	-	-	7.6	-	GGGGCGCCTGGGTGGCACAGCGGTTAAGCGTCTGCCTTCGGCTCAGGGCGTGATCCCGGCGTTGTGGGATCGAGCCCCACATCAGGCTCCTCTGCTATGAGCCTGCTTCTTCCTCTCCCACGCTCCCTGCTTGTGCTCCCTCTCTCACTGGCTGTCT	157	NULL	NULL	NULL	GGACTTCATCAAGATAAAAAGCTTCT	-
SINEC1_AMe98	scaffold161:2241977-2242167	-	-	-	8.9	12.12	GGGGCACCTGGGTGGCTCAGTTGTTGTGTCTGCCTTCAGCTCAGGGCGTGATCCCGGAGGTCTGGGATTGAGCCCCACATCAGGCTCCCCTGCTGGAAGCCTGCTTCTTCCTCTCCCACTCCCCCTGCTGTGTTCCCTCTCTCGCTGGCTGTCTCTCTCTCTGCCAAATAAATAAAATCTTAAAAAAAAAA	191	105236119	LOC105236119	intron	TTTGAACATATAAAAATTCCTTTGGA	TTCCTTTGGAAACTTCCTTTATAGAG
SINEC1_AMe99	scaffold191:112815-113010	+	-	-	6.6	3.06	GGGGCACCTGGGTGGCACAGCGGTTAAGCGTCTGCCTTCGGCTCAGGGCGTGATCCCGGCATTGTGGGATCGAGCCCCACATCAGGCTCCTCTGCTATGAGCCTGCTTCTTCCTCTCCCACTCCCCCTGCTTGTGTTCCCTCTCTCGCTGGCTGTCTCTATCTCTGTCGAATAAATAAATAAAATCTTTAAAAAAA	196	NULL	NULL	NULL	AAAAAAAAACCCAAAAACCCTCTTTC	CCCTCTCATTTGGGGTAAGAATATGC
SINEC1_AMe100	scaffold222:595771-595972	+	GGGTTAGTATCCA	GGGTTAGTATCCA	7.1	10.29	GGGGTGCCTGGGTGGCTCAGTCGTTAAGCGTCTGCCTTCGGCTCAGGGTGTGATCCCAGCGTTCCGGGATCGAGCCCCAGATCAGGCTTCCTGCTCTGGTGGGAGCCTGCTTCTTCCTCTTCCCACTCCCCCTGCTTGTTTTCCCTCTCTTGCTGGCTGTCTCTCTCTGTCAAATAAATAAATAAAATCTTAAAAAAAAAAA	202	100475297	ABCG2	intron	CATATCTGATAAAGGGTTAGTATCCA	GGGTTAGTATGCAAAATAAATAACTT
SINEC1_AMe101	scaffold243:3063952-3064145	-	-	-	8.2	3.26	GGGGCGCCTGGGTGGCACAGCGGTTAAGCATCTGCCTTCGGCTCAGGGCGTGATCCCGGCATTATGGGATCGAGCCCCACATCAGGCTCCTCCACTATGAGCCTGCTTCTTCCTCTCCCGCTCCCCCTGCTTGTGTTCCCTTTCTCGCTGGCTGTCTCTATCTCTGTCGAATAAATAAATAAAAAAGAAAAGAA	194	105235704	LOC105235704	intron	TATCTTAAGAATAAAGGAGCTGGATT	TAAAGGAGCTGGAAAATTAAGAAGTC
SINEC1_AMe102	scaffold313:1352851-1353046	-	-	-	8.3	9.52	GGGGCGCCTGGGTGGCTCAGTCGTTAAGCGTCTGCCTTCAACTCAGGGCATGATCCCGGAGTCCTGGGATCGAGCCCCACATCGGGCTCCTCTGCTGTGGGCCTGCTTCTTCCTCTCCCACTCCCCCTGCCTGTGTTCCCTCTCTCGCTGGCTCTCTCTCTCTGTCAAATAAATAAATAAAAATCTTTTTAAAAAA	196	NULL	NULL	NULL	ACTGCTAGTATAAATGAGGCAGAAGA	TTATTAAAAGAGGCAGAAGAGAGAAT
SINEC1_AMe103	scaffold334:1265521-1265715	-	-	-	8.2	5.58	GGGGCACCTGGGTGGCACAGTTGTTAAGCGTCTGCCTTCGGCTCAGGGCTTGATCCCAGCATTATGGGATCGAGCCCCACATCAGGCTCCTCCGCTATGAGCCTGCTTCTTCCTCTCCCACTTCCCCTGCTTGTGTTCCCTCTCTCACTGGCTGTCTCCCTCTGTCAAATAAATAAATAAAATCTTAAAAAAAAA	195	100482348	SLC4A4	intron	TGTATACTTCAGAATTTTTTTGCTTC	CTTACACTTGGCTCTTTATTTTATTA
SINEC1_AMe104	scaffold344:9801-9972	-	-	-	4.7	-	TTAAGCGTCTGCCTTCGGCTCAGGGCGTGATCCCGGCGTTATGGGATCGAGCCCCACATCAGGCTCCTCTGCTATGAGCCTGCTCCTTCCTCTCCCACTCCCCCTGCTTGTGTTCCCTCTCTCGCTGGCTGTCTCTGTCAAATAAATAAATAAAATCTTAAAAAAAAAAAAA	172	NULL	NULL	NULL	CTGTTAGCCATTTGTATGTCTTCATT	AAGAAATTAGCAGATAAAACCACAGC
SINEC1_AMe105	scaffold354:2040692-2040881	-	ATACACACAC	ATACACACAC	7.4	12.8	GGGGGCACCTGGGTAGCGCAGTCGTTAAGCGTCTGCCTTTGGCTCAGGGCGTGATCCCGGTGTTCCGGGATCGAGTCCCACATCGGGCTCCTCGGCTGGGAGCCGGCTTCTTCCTCTCCCTCTCCCCTGCTGTGTTCCCTCTCTCACTGGCTGTCTCTCTGTCACATAAATAAATAAAATCTTTAAAAAAA	191	100467648	ARHGAP6	intron	TTTCCAATTAAAAAAATACACACACG	GTACACACACATCTGGAAAACAGTAT
SINEC1_AMe106	scaffold460:1144483-1144683	+	TTAAACAAGAATA	TTAAACAAGAATA	9.7	5.98	GGGGCGCCTGGGTGGCTCAGTCCTTAAGCATCTGCCTTTGGCTCAGGGCGTGATCCCGTAGTAATGGGATCGAGCCCCACATCAGGCTCCTCCACTATGAGCCTGCTTCTCCCTCTCCCACTCCCCCTGCTTGTGTTCCCTCTCTCGCTGGCTGTCTCTATCTCTGTCAAATAAATAAATAAAAAAAAATCTTTAAAAAAA	201	NULL	NULL	NULL	GGTTGCATTCAAATTAAACAAGAATA	TTAAACAAGAATAGTAACATGGGACT
SINEC1_AMe107	scaffold484:209666-209866	-	-	-	5.5	2.5	GGGGCGCCTGGGTGGCACAGCGGTTAAGCGTCTGCCTTCGGCTCAGGGCGTGATCCCAGCGTTCTGGGATCGAGCCCCACATCAGGCTCTTCTGCTATGAGCCTGCTTCTTCCTCTCCCACTCCCCCTGCTTGTGTTCCCTCTCTCGCTGGCTATCTCTATCTCTGTCAAATAAATAAATAAAATCTTAAAAAAAAAAAAA	201	100465901	ATF7IP	intron	TCGTCAAAATAAAAATCTTCTGCTCA	AAGAAATCTCCTGCTCAGCAAAGGAA
SINEC1_AMe108	scaffold546:108418-108600	+	-	-	8.7	-	GGGGCGCCTGGGTAGCACAGTCGTTAAGCACCTGCCTTCAGCTCAGGGAGTGATCCTGGCATTCCGGGATTGAGTCCCACATCGGGCTCCTCTGCTGGGAGCCTGCTTCTTCCTCTCCCACTCCCCCTGCTGTGTTCCCTCTCTCGCTGGCTGTCTCTCTGTCACATAAATAAACAAAATCTT	183	NULL	NULL	NULL	CATTGATTAATTTGAGGATTTTTAAA	TAATTTGAGGATGTTGAACCACCCTC
SINEC1_AMe109	scaffold535:224740-224934	-	GAAGCTTTTTATCTT	GAAGCTTTTTATCTT	8.2	11.94	GGGGCGCCTGGGTGGCTCAGTCGTTAAGCGTCTGCCTTCAGCTCAGGGTGTGATCCCGGAGTCCTGGGATCGAGCCCCACATCGGGCTCCTCCTCTGGGAGACTGCTTCTCCCTCTCTCACTCCCCCTGCCTGTGTTCCCTCTCTCGCTGGCTGTCTCTCTGTGTCAAATAAATAAAATCTTTAAAAAAAAAAAAAAAAAGAAGAA	206	NULL	NULL	NULL	TTCATTCTGCAGAAGCTTTTTATCTT	AAAAAGAAGAAGCAGCTTTTTATCTT
SINEC1_AMe110	scaffold574:121830-122025	-	GAGCTACCCCA	GAGCTACCCCA	8.7	6.5	GGGGCGCCTGGGTGGCACAGTGGTTAAGCGTCTGCCTTCGGCTCAGGGCGTGATCCCGGCATTATGGGACTGAGCCCCACATCAGGTTCCTCTGCTATGAGCCTGCTTCTTCCTCTCCCACTACCCCTGCTAGTGTTCCCTCTCTCGCTGGCTGTCTCTATCTCTGTCAAATAAATAAAATCTTTAAAAAAAAAAA	196	NULL	NULL	NULL	GAGAATTTAAAAAAAGAGCTACCCCA	GAGCTACCCCAAGACTGAGGAATTGC
SINEC1_AMe111	scaffold598:2536767-2536963	+	AATGGAAGGA	AATGGAAGGA	5.2	6.47	GGGGCGCTTGGGTGGCACAGCGGTTAAGCGTCTGCCTTCAGCTCAGGGCGTGATCCTGGCGTTATGGATCGAGCCCTCAGGCTCCTCTGGGATGAGCCTGCTTCTTCCTCTCCCACTCCCCCTGCTTGTGTTCCCTCTCTCACTGGCTGTCTCTATCTCTGTCAAATAAATAAATAAAAATCTTAAAAAAAAAAAAA	197	NULL	NULL	NULL	TGTTCCAAAAAATAGAAATGGAAGGA	AATGGAAGGAAAACTTCTAAACTCGT
SINEC1_AMe112	scaffold685:1324767-1324967	-	-	-	5	1	GGGGCGCCTGGGTGGCACAGCGGTTAAGCGTCTGCCTTCGGCTCAGGGCGTGATCCCGGCGTTATGGGATCGAGCCCCACATCAGGCTCCTCTGCTATGAGCCTGCTTCTTCCTCTCCCACTCCCCCTGCTTGTGTTCCCTCTCTCGCTGGCTGTCTCTATCTCTGTCAAATAAATAAATAAAATCTTTAAAAAAAAAAAA	201	NULL	NULL	NULL	TTTTGATGAAGTCTCAATAGTTTATA	AAAAGAAAATATTTTTAAAAGAACTG
SINEC1_AMe113	scaffold805:17879-18074	+	GCATTCTGCTA	GCATTCTGCTA	8.2	5.1	GGGGTGCCTGGGTGGCACAGTGGTTAAGTGTCTGCCTTCAGCTCAGGGCATGATCCCGGTGTTATGGGATCGATCCCCACATCAGGCTCCTCCGCTGTGAGCCTGCTTCTTCCTCTCCCACTCCCCCTGCTTGTGTTCCCTCTCTCGCTGGCTGTCTCTATCTCTGTTTAATAAATAAATAAAATCTTAAAAAAAA	196	NULL	NULL	NULL	ATTGGAGGTTAAAAAGCATTCTGCTA	GCATTCTGCTAAGGAATGAATTGGTG
SINEC1_AMe114	scaffold845:671475-671627	+	-	-	9.8	-	GGGGCACCTGGGTGGCTCAGTCGTTAAGCGTCTGCCTTTGGCTCAGGGCATGATCCCAGAGTTCTGGGATCGAGCCCCACAACAGGCTCCTCTGCTGGAAACCTGCTTCTTCCTCTCCCACTCCCCCTGCTTGTGTTCCCTCTCTCGCTGGCT	153	100468084	SCAMP1	intron	GGACTTCATCAAGATAAAAAGCTCTA	CAGACACATGAAAAGATGCTCACCAT
SINEC1_AMe115	scaffold866:836500-836699	-	TTGAAATCTT	TTGAAATCTT	5.5	2.5	GGGGCGCCTGGGTGGCACAGCGGTTAAGCTTCTGCCTTCGGCTCAGGGCGTGATCCCGGCGTTATGGGATCGAGCCCCACGTCAGGCTCCTCCGCTATGAGCCTGTTTCTTCCTCTCCCACTCCCCCTGCTTGTGTTCCCTCTCTCGCTGGCTGTCTCTATCTCTGTCGAATAAATAAATAAAATCTTTAAAAAAAAAAA	200	NULL	NULL	NULL	ACACAGCCATTAAAAATTGAAATCTT	TTGAAATCTTGCCATTTGCAACAACA
SINEC1_AMe116	scaffold1022:169025-169222	-	GTCTCTTC	GTCTCTTC	6.6	2.53	GGGGCGCCTGGGTGGCACAGCGGTTAAGCGTCTGCCTTCAACTCAGGGCGTGATCCCGGCGTTATGGGATCGAGCCCCACATCAGGCTCCTCAGCTATGAGCCTGCTTCTTCCTCTCCCACTCCCCCTGCTTGTGTTCCCTCTCTCGCTGGCTGTCTCTATCTGTGTTAAATAAATAAATAAAATCTTAAAAAAAAAA	198	NULL	NULL	NULL	TATCCAATGGAAAAAAGAGTCTCTTC	GTCTCTTCAACAAATTGCNNNNNNNN
SINEC1_AMe117	scaffold1034:364098-364294	-	TCTCCCAGCA	TCTCCCAGCA	7.2	6.57	GGGGCGCCTGGGTGGCACAGCGGTTGGGCATCTGCCTTCGGCTCGGGGCGTGATCCCGGCGTTATGGGATCGAGCCCCGCATCGGGCTCCTCTGCTGTGAGCCTGCTTCTTCCTCTCCACTCCCCCTGCTTGTGTTCCCTCTCTCGCTGTCTGTCTCTATCTCTGTCAAATAAATAAATAAAAAATCTTTAAAAAAATATTAAAAAAAAAAA	212	NULL	NULL	NULL	AAGCAGTAATCAAAAATCTCCCAGCA	TCTCCCAACAAACAAAAGTCCAGGCC
SINEC1_AMe118	scaffold1042:62862-63054	+	-	-	6.8	5.58	GGGGCGCCTGGGTGGCACAGCGGTTAAGCGCCTGCCTTCGGCTCAGGGCGTGATCCTGGCATTGTGGGATCAAGCCCCACATCAGGCTCCTCCGCTATGAGCCTGCTTCTTCCTCTCCCACTCCCCCTGCTTGTGTTCCCTCTCTCACTGGCTGTCTCTATCTCTGTCAAATAAATAAAATCTGTAAAAAAAA	193	NULL	NULL	NULL	AGAATAATCTAACCAAGAAATGGACA	TGAAAGAAATGGGCAGAAGACATGAA
SINEC1_AMe119	scaffold1000:2894990-2895207	+	-	-	8.5	12.5	GGGGCACCTGGGTGGCTCAGTCCTTAAGCGTTAAGCATCTGCCTTCGGCTCAGGGCGGGATCCCAGAGTCCTGGGATCGAGCCCCACATCAGGCTTCTCCACTGGGTGCCTGCGTCTTCGTCTTCCTCTCCCACTCCCCCTGCTTGTGTTCCCTCTCTCGCTGGCTGTTTCTCTCTCTGTCAAATAAATAAATAAATAAAATCTTAAAAAAAAAAAAA	218	NULL	NULL	NULL	CAAATCAGATTAAGGATGTCTATAGA	GGTCCCTATAGGATGTATCAAACTCA
SINEC1_AMe120	scaffold1265:2859-3049	-	CAGAAATG	CAGAAATG	7.4	11.17	GGGGCGCCTGGGTAGCGCAGTCATTAAGCGTCTGCCTTCGGCTCAGGGCGTGATCCCGGCGTTCCAGGATCGAGTCCCACATCAGGCTCCTCGGCTTCGAGCCTGCTTCTTCCTCTCCCTCTCCCCTGCTGTGTTCCCTCTCTCCCTGGCTGTCTCTCTGTCACATAAATAAAATAAAATCTTAAAAAAAA	191	NULL	NULL	NULL	GAATCTGTTTAAAAAAAACAGAAATG	CAGAAATGGAAGGAAAAGTTTCAAAT
SINEC1_AMe121	scaffold1344:1776033-1776228	+	-	-	8.7	13.86	GGGGCGCCTGGGGTAGCGCAGTCGTTAAGCATCTGCCTTCAGCTCAGGGCATAATCCTGGTGTTCCGGGATCGAGTCCTACATCTGGCTCCTCCCCTGGGAGTCTGCTTCTTCCTCTCCCACTCCCCTGCTGTGTTCCCTCTCTCGCTGGCTGTCTCTCTGTCACATAAATAAATAAAATCTTTAAAAAAAAAAAA	196	105237366	LOC105237366	intron	TTGACCCATTTTAAGAATAATTGTGA	GAATAATTAAATGTGAGACAGGAAAC
SINEC1_AMe122	scaffold1583:537098-537297	+	-	-	9	6.5	GGGGTGCCTGGGTGGCTCAGTCATTAAGTGTCTGCCTTCGGCTCAGGGCATGATCCCGGTGCTCTGGGATCGAGCCCCACATCAGGCTCCTCCGCTATGAGCCTGCTTCTTCCTCTCCCACTCCCCGTGCTTGTGTTCCCTCTCTCGCTGGCTGTCTCTATCTCTGTCAAGTAAATAAATAAAATCTTTAAAAAAAAAAA	200	NULL	NULL	NULL	TGTTAGTATGCAGAATATACAAAGAA	AGAAATTTTTGCTTTTAATGTACTCC
SINEC1_AMe123	scaffold1677:265456-265612	+	-	-	7.6	4.95	GGGGCGCCTGGGTGGCACAGTGGTTAAGCGTCTGCCTTCGGCTCAGGGCGTGATCCCGGCGTTATGGGTTCGAGCCCCACATCAGGCTTCTCCACTATGAGCCTGCTTCTTCCTCTCCCACTCCCCCTGCCTGTGTTCCCTCTCTCGCTGGCTGTCT	157	NULL	NULL	NULL	AAACAAAAGCAAAAATGAACTATTGG	NNNNNNNNNNNNTGCTGCTGCTGCTG
SINEC1_AMe124	scaffold1746:497629-497829	-	TTTAAAAAACA	TTTAAAAAACA	8	4.48	GGGGCGCCTGGGTGGCATAGCGGTTAAGCGTCTGCCTTCGGCTCAGGGCGTGATCCTGGCGTTGTGGGATCGAGCCCCACATCAGGCTCCTCTGATATGAGCCTGCTTCTTCCTCTCCCACTCCCCCTGCTTGTGTTCCCTCTCTCACTGGCTGTCTCTATCTCTGTCAAAAAAAAAAATAAAATCTTTAAAAAAAAAAAAAAGAAA	207	NULL	NULL	NULL	TCAATGATATAGAAATTTAAAAAACA	AAGAAATTTAAAAAACAATAGAACAG
SINEC1_AMe125	scaffold1812:877802-878003	+	CTCCCAACA	CTCCCAACA	7.1	4.95	GGGGCGCCTGGGTGGCACAGCGGTTAGGCGTCTGCCTTCGGCTGAGGGCGTGATCCCGGCGTTATGGGATCGAGCCCCACATCAGGCTCCTCTGCTATGAGCCTGCTTCTTCCTCTCCCACTCCCCCTGCTTGTGTTGCCTCTCTCGCTGGCTGTCTCTATCTCTGTTGAATAAATAAATAAATAAAATCTTTAAAAAAAAACAAAAACAAAA	213	NULL	NULL	NULL	TCGAATCAGTAATCAAACTCCCAACA	CAAAAACAAAACTCCCAACAAACAAA
SINEC1_AMe126	scaffold1839:303950-304146	-	TGAGAACCATA	TGAGAACCATA	7.1	8.96	GGGGCGCCTGGGTGGCTCAGTCGTTAAGCGTCTGCCTTCGGCTCAGGTCGTGATCCCAGTGTTCTGGGATCGAGCCCCGCATCAGGCTCCTCCGCTGGGAGGCTGCTTCTTCCTCTCCCACTCCCCCTGCCTGTGTTCCCTCTCTCGCTGGCTGTCTCTCTGTCAAATAAATAAATAAAATCTTAAAAACAAACAAACAAACAAA	205	NULL	NULL	NULL	CCAGTGGAGTACAAATGAGAACCATA	CAAACAAATGAGAACCATAAGATAAC
SINEC1_AMe127	scaffold1901:134111-134312	-	GTAAGTAAGGAAATTTA	GTAAGTAAGGAAATTTA	7	4.46	GGGGCACCTGGGTGGCACAGCTGTTAAGCGCCTGCCTTCGGCTCAGGGCGTGATCCCGGCGTTACGGGATCGAGCCCCACATCAGGCTCCTCCGCTATGAGCCTGCTTCTTCCTCTCCCGCTCCCCCTGCTTGTGTTCCCTCTCTCGCTGGCTGTCTCTATCTCTGTCGAATAAATAAATAAAAATCTTTAAAAAAAATAAAAA	204	100473149	CPNE8	intron	TGGGCTATAGGAAGTAAGGAAATTTA	AAGTAAGTAAGGAAATTTAATAATTT
SINEC1_AMe128	scaffold1931:111975-112170	+	-	-	9.2	6.12	GGGGCGCCTGGGTGGCAAAGTGGTTAAGCGTCTGCCTTCAGCTCAGGGCGTGATCCCAGCGATCTGGGATCAAGCCCCACATCAGGCTCTTCCGCTATGAGCCTGCTTCTTCCTCTCCTACTCCCCCTGCTTGTGTTCCCTCTCTCGCTGGCTGTCTCCATCTCTGTTGAATAAATAAATAAAATCTTAAAAAAAA	196	NULL	NULL	NULL	ACATTTTAACAATATTTGTTCTTCCA	CAATATTTGTTCTTCCAAACCATGAG
SINEC1_AMe129	scaffold2122:30259-30455	+	TGTTTATGTT	TGTTTATGTT	5.1	3.03	GGGGCGCCTGGGTGGCACAGCGGTTAAGCGTCTGCCTTCGGCTCAGGGCGTGATCCCGGCGTTATGGGATCGAGCCCCACATCAGGCTCCTTGCTGTGAGCCTGCTTCTTCCTCTCCCACTCCCCCTGCTTGTGTTCCCTCTCTCGCTGGCTGTCTCTATCTCTGTCAATTAAATAAAATAAAATCTTTAAAAAAAA	197	NULL	NULL	NULL	ATAAGCATTATTAAAATGTTTATGTT	TGTTTATGCTTTCACAAATCAGGAAA
SINEC1_AMe130	scaffold2197:615954-616150	-	-	-	8.6	8.76	GGGCATCTGGGTGGCACAGTCGTTAAGCGTCTGCCTTCGTCTCCGGGCGTGATCCCAGCGATCTGGGATCTAGCCCCGCATCGGGATCCTCACTAGGAGCCTGCTTCTTCCTCTCCCACTCCCCCTGCTTGTGTTCCCTCTCTCGCTGGCTGTCTCTCTCTGTCAAATAAATAAATAAAATCTTTAAAAAAAAAAAA	197	NULL	NULL	NULL	AGGATAAGAGTCATACGATCCTTTCA	AGAGTCATACAATCCTTTCAATAGAT
SINEC1_AMe131	scaffold2319:1209949-1210153	-	AGAAATGTGTCTA	AGAAATGTGTCTA	8.4	7.07	GGGGTTCCTGGGTGGCACAGCGGTTGAGTATCTGCCTTCGGCTCAGGGCGTGGTCCCGGCGTTATGGGATCGAGCCCCACATCAGGCTCCTCTGCTGGGAGCCTGCTTCTTCATCTCCCACTCCCCCTGCTTGTGTTCCCTCTCTCGCTGGCTGTCTCTATCTTTTTCAAATAAATAAATAAAATCTTTTATAAATAAAAAAAAA	205	NULL	NULL	NULL	TTCCCTTGCCTTTAGAAATGTGTCTA	AGAAATGTGTCTAGAAAGAAGTTGCT
SINEC1_AMe132	scaffold2478:64048-64206	+	-	-	8.2	-	GAGGCGCCTGGGCGGCGCAGTGGTTAAGCGTCTGCCTTCCGCTCAGGGCGTGATCCCGGCATTATGGGATCGAGCCCCACATCAGACTCCTCCGCTATGAGCCTGCTTCTTCCTCTCCCACTCCCCCTGCTTGTGTTCCCTCTCTCACTGGCTGTCTCT	159	NULL	NULL	NULL	GAAATACAAATCAAAACCACAATGTG	ACTACCCTAGGACCAGCATTGCACTA
SINEC1_AMe133	scaffold2461:1608916-1609117	+	TATCATGCCA	TATCATGCCA	8	5.5	GGGGCGCCTGGGTGGCACAGTGGTTAAGTGTCTGCCTTCGGCTCAGGGCGTGATCCTGGCGTTATGGGATCGAGCCCCACATCAGGCTCTTCCTCTATGAGCCTGCTTCTTCCTCTCCCACTCCCCCTGCTTGTGTTCCCTCTCTTGCTGGCTGTCTCTATCTCTGTCGAATAAAGAAATTACAAAATCTTAAAAAAAAAAA	202	NULL	NULL	NULL	NNGAGTGCCCTGAATATATCATGCCA	TATCATGCCAGTCCTTTCTAGCCTCC
SINEC1_AMe134	scaffold2520:269645-269840	+	-	-	5.6	3.54	GGGGCGCCTGGGTGGCACAGCGGTTAAGCGTCTGCCTTCGGCTCAGGGCGTGATCCCGCGTTATGGGTTCGAGCCCCACGTCAGGCTCCTCTGCTATGAGCCTGCTTCTTCCTCTCCCACTCCCCTGCTTGTGTTCCCTCTCTCGCTGGCTGTCTCTATCTCTGTCGAATAAATAAATAAAATCTTTAAAAAAAAA	196	100480715	LOC100480715	intron	ACCCCACCAAAAAAAATTACAGACCA	TTAAAAGGATTATTCACCACAACCAA
SINEC1_AMe135	scaffold2889:85703-85901	+	TTCCTTTGGA	TTCCTTTGGA	5.5	1.51	GGGGCGCCTGGGTGTCACAGCGGTTAAGCGTCTGCCTTCGGCTCAGGGCGTGATCCCGGCGTTATGGGATCAAGCCCCACATCAGGCTCCTCCGCTATGAGCCTGCTTCTTCCTCTCCCACTCCCCCTGCTTGTGTTCCCTCTCTCGCTGGCTGTCTCTATCTCTGTCGAATAAATAAATAAAATCTTAAAAAAAAAAA	199	105234689	LOC105234689	intron	CTTTAACATATAAAAATTCCTTTGGA	TTCCTTTGGAAACTTCCTTTATCTCT
SINEC1_AMe136	scaffold2914:124720-124912	+	TCCAAAAGA	TCCAAAAGA	8.8	8.08	GGGGCACCTGGTGGCACAGTCGTTGAGCGTCTGCCTTTGGCTCAGGGCGTGATCCTGGCATTGGGATCGAGCCCCACATCAGGCTCCTCTGCTATGAGCCTGCTTCTTCCTCTCCCACTCCCCCTGGTTGTGTTCCCTCTCACTGGCTGTCTCTATCTCTGTCAAATAAATAAATAAAATCTTTAAAAAAAAA	193	NULL	NULL	NULL	ATACTCTATATAGAAAATCCAAAAGA	TCCAAAAGACACCACCAAAAAAAAAT
SINEC1_AMe137	scaffold2992:341639-341839	-	-	-	8.6	9.8	GGGGCGCCTGGGTGGCGCAGTTGATAAGCGTCTGCCTTCGGCTCAGGGTGTGATCCCGGCGTTATGGGATCAGGCCCACATCAGGCTCCTCCGCTAGGAGCCTACTTCTTCCTCTCCCACTCCTCCTATTTGTGTTCCCTCTCTCGCTGGCTGTCTCTCTCTGTCTAATAAATAAATAAATAAATCTTTAAAGAAAAAAAA	201	NULL	NULL	NULL	ATCATGTTGTTAGAAGTGTTGCACAA	AGAAGTGTTGCATAAAGCTATTAATT
SINEC1_AMe138	scaffold4186:52779-52976	+	GGCTTTCTGGCA	GGCTTTCTGGCA	9.7	11	GGGGCGCCTGGGTGGCGCAGTCGTTAAGCGTCTGCCTTAGGCTCAGGGCATGATCCCAGCGTTCTGGAATCAATCCCCACATAAGGCTTCTCTGCTAGGAGCCTGCTTCTTCCTTTCCCACTCCCCCTGCTTGTGTTCCTTCTCTCGCTGGCTGTCTCTCTCTGTCAAATAAATAAACAAAATCTTTTAAAAAATAAATAAATAAAAATCAA	212	100466376	ZNF814	intron	GCCCTGGTATTGAAGGCTTTCTGGCA	TAAATAAAAATCAAGGCTTTCTGGCA
SINEC1_AMe139	scaffold7959:2880-3049	+	-	-	5.9	-	GGGGCGCCTGGGTGGCACAGCGGTTGGGCGTCTGCCTTCAGCTCAGGGCGTGATCCCGGCGTTACGGGATCGAGCCCCATATCAGGCTCCTCCGCTGTGAGCCTGCTTCTTCCTCTCCCACTCCCCCTGCTTGTGTTCCCTCTCTCGCTGGCTGTCTCTATCTCTGTCAA	170	NULL	NULL	NULL	AAATACAAATCAAAACCTTAATGAGA	GGTAGTAAAAAGAGGGGAACATGCAC
				Average Divergence Rate:	7.38	6.39056
				Standard Deviation:	1.37	3.26963
*The sequences in red are Target site duplication sequences(TSDs)

## Sheet: PPS_SINEC1B_AMe1
Name	Position	Strand	Left TSD	Right TSD	Divergence Rate (Compared with Repbase Consensus)	Divergence Rate (Compared with COSEG Consensus)	Sequence	Length	NCBI Accession Number of Inserted Gene	Gene Symbol of Inserted Gene	Inserted Region	Left flanking sequences(26 bp)	Right flanking sequences(26 bp)
SINEC1B_AMe1	scaffold4:1170795-1170999	-	-	-	7.9	10.66	GGCGCCTGGGTAGTTCAGTCGTTAAGCGTCTGCCTTCGGCCCAGGGCGGGATCCCAGGGTCCTGGGATCGAGCCCCGCATCAGGCTCCCTGCCCTGGTGGGAAGCATGCTTCTTCCTCTCCCACTCCTCCTGCTTGTGTTCCCTCTCTCGCTGTCTGTCTCTCTCTGTGTCAAATACATAAATAAAAAATCTTAAAAAAAAAAAA	205	NULL	NULL	NULL	AAAGATGGTAATTCTCCCCCAAACT	AGATACTTCTAAGAGAAATAAAAAGA
SINEC1B_AMe2	scaffold90:14063-14254	-	-	-	9.3	8.06	GGGACGCCTGGGTGGCTCAGTTGGTTAAGCGTCTGCCTTCCGCTCAGGTCATGATTCCAGGGTCCTGGGATCAAGCCCCACATCAGGCTCCCTGCTTAGTGGGGAGCCTGCTTCTCCCTCTCCCTCTGCCACTCCCCCCACTTTGTGTTCACTTGTGCCCTCTCAAATTAATAAAATCTTAAAAAAAAAAAA	192	NULL	NULL	NULL	AAAGGTATGCAAAGTTGTCTGCACA	AGTTGCCTGCACAAATGAGATTGACA
SINEC1B_AMe3	scaffold105:121541-121740	+	-	-	13.1	18.09	GGGGCACCTGGGTGGCTCAGTTGGTTAAGCGTCTGCCTTCAGCTCAGGTCATGATCTCAGGGTCCTGGGATCGAGCCCTGTGTTAGGCTCCCTGCCCAGCAGGGAGTCTGCTGTTACGTCTCCCTTTGCCCCAAACCCCTGTTCGTGCTTGCTCGCTCGCTCTCTCTCTCAAATAAATAAATAAAATCTTTAAAAAAAAA	200	NULL	NULL	NULL	ACAAACTTTATTAGAAAAGAAATGTA	GAACTGTAATCATGATTTTCTAGGT
SINEC1B_AMe4	scaffold74:3698887-3699071	+	-	-	12.5	10.32	GGGAGGCCTGGGTGGCTCAGTGGGCTAAGCGTCTGCCTTCGGCTCAGGTCATGATCCCAGGGTCCAGGGATGGAGCCCCACAGGGCTCTTTGCTCGTGGGGAGCCTGCTTCTCCCTCTCCCTCTCCCCGCCCCCCAACTTGTGCTCGCTCTCTCAAATAAGTAAATAAGATCTTAAAAAAATAAA	185	NULL	NULL	NULL	AGAGCTGTTTAAATGGAACTTAGGGA	TAAAATAAAGTAAATGGGGCTTAGG
SINEC1B_AMe5	scaffold110:849076-849256	-	-	-	10.5	10.81	GGGGTGCCTGGGTGGCTCAGTCATTAAACATCTGCCTTTGGCTCAGGTCATTATCCCAGGGTCCTGGGATCAAGCCCCGAATTGGGCTCCCTGCTCAGCAGGAAGCCTGCTTCTCACTCTCCCTCTCCCCCTGTTTGTGTTCCTTCTCTCACTGTCTCTCTCTGTCAAATAAATAAATAAA	181	NULL	NULL	NULL	GAGCTAGAGAAAGAAGAGCAAATAT	TTATTTTTTAAAAAGAGCAAATAAAG
SINEC1B_AMe6	scaffold125:80940-81133	+	-	-	11.1	15.47	GGGACACCTGGGTGGCTCAGTTCGTTAAGTGTCTGCCTTCGGCTCAGGTCATGGTCCCAGGGTCCTGGGATTGAGTCCCATATCAGCCTCCTTGCTCAGTGGGGACCTGCTTCTCCCTCTGCCTGCCGTTCCCACTGCTTGTGCTCTCTCTCTCTCTCACTCTCTGACAAATAAATAAATCTTTAAAAAAAAAA	194	NULL	NULL	NULL	ACTTCAAGATAAAAACTTTCTGCACA	GCACTTTGGGAAATGAAGGAAACAA
SINEC1B_AMe7	scaffold113:1516630-1516823	-	-	-	12	14.21	GGGCCGCCTGGGTGGCTCAGTCAGTTAAGCGTCTGCCTTCAGCTCAGGTCATGATCCCAGGGTCCTGGGATCGAGCCCCACGTCGTGCTCTCTGCTCAGTGGAGAGCCTACTTCTCCCTCTCCCTCTGCCTGCTACTCCCCCTGCTTATACTCTGTCTCTCTCTGTCAAATAAATAAAATCTTAAGAAAAAAAA	194	100479962	NPC1	intron	GTGGACCTCTGTTGAGAACATCTGT	GAGTATCTGTAATGGGAGAGAGATAA
SINEC1B_AMe8	scaffold112:2468845-2469031	-	-	-	12.4	9.17	GGGCGCCTGGGTGGCTCAGCCAGTTAAGCACCTGCCTTCGGCTCCAGTCATGATCCCAGGGTCCTGGGATCGAGTCCTGCATTGGGCTCCCTGCTCAGGGGTGAGCCTGCTTCTCCCTCTGCCTGCTGCTGGTCCTGATTGTGCTATCTTTCTCTCAAAATAAATAAATAAAATCTTAAAAAAAAAA	187	100479460	EHD4	intron	ACGCTAAAAAATAAAAAAAAAAAAA	TAAAAGAAAGTTTTTCCTGTCACGCT
SINEC1B_AMe9	scaffold151:317680-317875	-	-	-	13.5	14.29	GGAGTTCCTGGGTGGCTCGGTTGGTTAAGCTTCTGCCTTTGGCTCAGGTCCCCTGGGATGGAGCCCCTCGTTTGGCTCCCTGCTCAGCAGGGAGTCTGCTTCTCCCTCTGCCTCTGCCCCTCCACCCTCCTGCAAACCCCTTGTGGTCTCTTGCCCTCTCTCTCAAATAAATACGTAAAATCTTAAAAAAAAAAAA	196	NULL	NULL	NULL	AGGTGCTAATAAGACCCAGGCTTTG	AAAAAAAAAGGCCAAGGCTTTGGTTT
SINEC1B_AMe10	scaffold156:112612-112806	+	-	-	12.6	16.39	GGGGCGCCCGGGTGGCTCAGTCAGTTAAGCATCTGCCTTCAGCTCAGGTCATGATCTTAGGGTCCTGGGATCAAGCCCCACGTGGGGCTCCCTGCTCAATGAGGAGTCTGCTTCTCCCTCTGCCCCTCCCCCCTCTTGCTTGTGCATGCTCGTGCTCTCTCTCTCTCAAATAAATAAAATCTTAAAAAAGTAAAA	195	105239010	LOC105239010	intron	GAGATTACTTAAAAATAAAATTTTTA	ATAAATATAATCTTTAAAAAAAAAG
SINEC1B_AMe11	scaffold184:1067578-1067769	+	-	-	14.3	15.32	GGGGCACCTGGGTGGCTCAGTCCGTTAAGTGTCTGCCTTCAGCTTAGGGCATGATCTCAGGGTCCTGGGATGGAGCCTGGATTTGGGTGCCCCGCTCAGCAGGGAGTCGCTTCTCCCTCTCCCTTTTCCCCTCCCCCCACCCCCGTGTGCTCTCTGTCAAATAAATAAACAAAATCTTTTAAAAAAATAAAA	192	NULL	NULL	NULL	AAGGAATATGCCTTCAAAATATTTGA	TATTTGAGTCTTGGGGGATTTTAGC
SINEC1B_AMe12	scaffold216:84760-84943	+	-	-	13.8	14	GGGGCTCCTGGGTGTCTCAGTTGGTTAAGAGTCAGCCTTCAGCTCAGGTCCTGACCCAGGGTCCTGGGATTGAGCCCCACATTGGTCTCCCTGCTCAGTGGGGACCCTGCTTCTCCCCCACCACCCTGTTCATGCTATTTCTGTCTCTTTCTTTCAAATACATAAATGAAATCTTTTAAAAAAA	184	NULL	NULL	NULL	GGTTCTTTGAAAGAATGAATAAAATT	GAGTAAATAAGATTGATAAACCCCT
SINEC1B_AMe13	scaffold263:1231738-1231918	-	-	-	13.5	8.22	GGGGCTCCTGGGTGGCTCAGTCAGTTAAGCCTCTGCCTTTGGCTCAGGACATGATCCCAGGGTCCTAGGGATCCCTCATCAAGGAGTCTGCTTCTGCCTTTCCCTCTGCTTCTCCCCTCTGCTCCTCCTTCTCTTTCTCTCTCTCTCTCTCTCAAACAAATAAGTAAAATCTTTAAAAAAA	181	NULL	NULL	NULL	AACATCTATAATACTAACATCTATA	TATTAAGATCTGTGAGGTGTCCATGT
SINEC1B_AMe14	scaffold251:320606-320805	+	-	-	9	10.05	GGGATGCCTGGGTGGCTCAGTCCTGAAGCGTCTGCCTTCGGCTCAGGTCGTGATCCCAGGTTCCTGGGATTGAGCCCCACATCGGGCTCCCTGCTCTGCTGGGAGCCTGCTTCTTCCTGTCCCACTCCCCCTACTTGTGTCCCCTCTCTCACTGGCTGTGTCTCTATCAAATAAATAAATAAAATCTTAAAAAAATAAAA	200	NULL	NULL	NULL	TTGTGTGTTTTAAAAAAAAAATTCCT	TAAAAGCTGTGCAGAAGCTTTTTAC
SINEC1B_AMe15	scaffold292:2270768-2271004	-	-	-	14	5	GGTGCCTGGGTGGCTCATTCGGTTGAGCATCTAACTCTTGGTTTCGGCTTGGGTCATGATCTCAGGGTCTTGGGATCGAGCCCCGTGTTGGGCTCTGTGCTCAACATGGAGTTTGCTTGTCCCTCTCCCTCTGCTCCTCTCCCTGCTGTCTCTTTTTAAAATGAGGCTTGTGTGCCCTCTCTCGCTGGCTGTCTCTCTCTCTGTCAAATAAATAAATAAAATCTTTTAAAAATAAAA	237	NULL	NULL	NULL	CAACTTGCTGAGAGAAGTACAGGAA	TAAAATGAATGAATGAATAAAATCTT
SINEC1B_AMe16	scaffold302:3766097-3766286	+	-	-	11	17.19	GGTGCCTGGGTGGCTCTGTGGGTTAAGCTTCTGCCTTCGGCTCAGGTCATGATCCTAGGGTCCTTGGATTGAGCCCCGCTTGGGCTCCCTGCTCAGTGGAGGCCTGCTTCTCCCTCTCCCTCTCCCCCTCCCCACCTCGTGCTCTCTCAATATCTGTCTCTCAAATAAATAAATAAAATCCTTTAAAAAA	190	105241046	LOC105241046	intron	ACAGTAATAAAAAATCTCCCAATAGT	TCTCCCAACAAACTAAAGTCCAGGA
SINEC1B_AMe17	scaffold321:1524857-1525041	-	-	-	13	12.1	GGGGCGCCTGCGTGGCTCAGCCGGGGAAGCGTCTGACTTCGGCTCAGGTGAGGATGCCGGGGTCCTGGGATCGAGCCCTGTATCAGGCTCCCTGCTCAACAGGGAGCCTGCTTCTCCCTCTCCCTTTGCTGCTCCCTCTGCTTGTGCTCTCTAAAATAAATAAATAAAATCTTTAAAATAAAAAA	185	100465221	CUNHXorf38	intron	GGCACTTTAAAGATGCCTTAAGCAA	AAATAAAGATGACTTGAGCAAGTTCA
SINEC1B_AMe18	scaffold349:1412287-1412467	-	-	-	12	16.25	GGGGCACCTGGGTGGCTCCAGTTGGTTAAGTGGCTGCCTTCAGCTCAGACCATGACCCCAGGGCCCTGGAATCAAGTCCTGCATTGGGCTCCTTGCTCAGCAGGGAGCCTGCTTCTCCCTCTGCCTACTGCTCCCTCTGCTTGTGCTCTCTCTCTCTCTCAAATATATAAAATCTTAAAAA	181	NULL	NULL	NULL	TCTCACATGGAGTATATACAAAACA	TTTATATATATACAAAATATACCCAA
SINEC1B_AMe19	scaffold362:2122344-2122582	+	-	-	13.9	18.55	GGTGTGGCTGGGTGGCTCAGTCAAGTGTCTGTCTTGGGCTCAGGTCATGATCTCGGGGGGGGGGGTCCTGGGACTGAGCCCCTTGATGGGGCTCCCTGCTCAGCAGGGAGTCTGCTTCTCCCTCTCCCTGTGCCCCTCCCTTCCCCTTGTGGTCGCTTGCTTGCTTGCTTGCTTGCTTTCTTTCTTTCTTTCTCTCTCTGTCTCTCAAATAAATATAATAAAAATCTTTAAAAAATAAA	239	NULL	NULL	NULL	ATTCACTCAGTGATTGATTCACATGT	GGAAAAAGCTTAATTTTTGTGGGTA
SINEC1B_AMe20	scaffold352:1457746-1457953	-	-	-	12.4	16.75	GGGGCACCTGGTGGCTCAGTCGGTTAAGTGTCTGTCTTTGGCTCAGGTCATGATCCCAGGCTTCTGGGATCAAGCCCCGAGTCAGGCTCCCTGCTCATTGCAGAGTCTGCTTCTCCTTCTCCCTCTGCCGCTGCCCCTGCTTGTTCTCTCTCACTGTCTCTCTTTCTCTCAAATAAATAAATAAAATCTTTTTTTTTAAAAAAAAGAA	208	100484325	ERC2	intron	ATATATCATTAAGTCTTTCTTCTCTC	TCTAGGGAATAGACTTACTGTGATGG
SINEC1B_AMe21	scaffold402:448671-448864	-	-	-	6.4	13.2	GGGGTGCCTGGGTGGCTCAGTTGCTTAAACGTCTGCCTTGGGCTCAGGTCATGATCCCAGGGTCCTGGGATCGAGCCCCACATCAGGCTCCCTGCTCAGCGGGGAGTCTGCTTCTCCCTCTCCCTCTGCCGTTCCCCCTGCTTGTGCGTGCTCTGTCTCTGTCAAATAAATAAATAAAATCTTAAAAAAAAAAA	194	100480201	BTBD9	intron	ATATCCATTAAAAAGTAAGAATTGT	GAGTAAGAATTGCAACAAAAGAATCA
SINEC1B_AMe22	scaffold443:334996-335192	+	-	-	8.6	11.86	GGGGCGCCTGGGTGGCTCAGTCATTAAGCGTCTGCCTTCGGCTCAGGGTGTGATTCCAGGGCTCTGGGATCAAGCCCCGCATGGGGCTCCCTGCTCCACTGGAAGCCTGCTTCTTCCTCTTCCATTCCCCCTGCTTGTGTTCCATCTCTTGCTGGCTGTCTCTCTGTCAAATAAATAAATAAAATCTAAAAAAAAAA	197	NULL	NULL	NULL	TCATCAAGATAAAAACCTTCTGCACA	CCAAAAAACAAAAAAAAAAACCCTC
SINEC1B_AMe23	scaffold537:325093-325287	-	-	-	13.4	13.22	GGGGCAGGTGGGTGGCTCAGTCCTTTAAGTGTTTGCCTTCAGCTCAGGTCATGATCCCAGGGTCCTGGAATCGAGTTCCGCATCGGACTCCCTGCTTAGCAGGGAGCCAGCTTCTCCCTCTCCCACTTCCTCCACTTGCGTTCCCTCTCTCTTTCTCTCTCTGTGTCAAATAAAGAAAATCTTTAAAAAAAAAAA	195	NULL	NULL	NULL	ACAAAACAAAACAAAACAAAACCCT	ACCAACCCGATCAAAATACCGAGGAC
SINEC1B_AMe24	scaffold539:24613-24796	-	-	-	9.2	11.29	GGGGCACCTGGGTGGCTCAGTCGTTAAGCGTCTCCCTTCAGCTCAGGGCATGATCCCAGGGTCCTGGGATTGAGCCCCGCATCAAGCTCCCTGCTCTGCTGGGAGCCTGCTTCTACCTCTCCCACTCTTCCTGCTTCTGTTCCCTCTCTCACTGGCTGTCTCTCTACCAAATATATAAATAAAA	184	NULL	NULL	NULL	TAAAATTTAAAATATGGACCACAAA	ATATTTTTTAAAAGATGGAAAAATAT
SINEC1B_AMe25	scaffold598:988678-988869	+	-	-	14.1	17.95	GGGACACCTGGGTGGCTCAGTCGGTTAAACTAAGCATCTGCCATCGGCTTAGGTCATGATCCCAGGGTCCTGAGATGGAGCTCTGCCTCAGACTCCCTACTCAGTGGGGAGTCTGCTTCTCTCTCTGCCCCCCCACCCCTGCTAGTGCTCTCTCTCTCTCTCAAATAAATGAATAAAATCTTTAAAAATAAA	192	NULL	NULL	NULL	CACTGCTTTTTAAAAATGGACTTTTA	TAAATAAAAATAAAAATTGACTTCT
SINEC1B_AMe26	scaffold665:840945-841181	-	-	-	8.3	10.16	GGGGCGCCTGGGTGGCTCAGCCGTTAAGCGTCTGCCTTCGGCTCATGTCATGATTGTAGGGTCCTGGGATCGAGCCCCGCATTGGGCTCCCTGCTCGGCGGAAGCCCTGGGATCGAACCCCGCATTGGGCTCCCTGCTCGGCGGAAGCCCGCTTCTCGCTCTCACACTCCCCTTGCTTGTGTTCCCTCTCTCGCTGTCTCTCTCTGTCAAATAAATAAATAAAATCTTTTAAAAAAA	237	100471953	GPHN	intron	CTTCTTTAGAAAAATATCAGTTTGT	TGTGCCTTCTGCCCTTTTCTTAACTG
SINEC1B_AMe27	scaffold673:583146-583338	+	-	-	8.3	14.84	GGGGCACCTGGGTGGCTCAGTCGGTTAAGCGTCAGCCTTCGGCTCAGGTCATGATCCTAGGGTCCTGGGATCAAGCCCCGCATGGGTTCCCTGCTTGGTGCCGGCTTCTCCCTCTGCCTGCTGCTCCCCCTGATTGTGCTCTCTCTCTCTGTCAAATAAATAAATAAATAAATAAAATCTTTAAAAAAAAAAA	193	100466911	AKR1A1	intron	AAATTCTCTGCATGAAGTAGGGCATT	CCTCTTTGATTCAAATACAATGGAA
SINEC1B_AMe28	scaffold760:2518118-2518292	+	TCTGTTCTCCTT	TCTGTTCTCCTT	10	12.5	GGGACGTCTGGGTGGCTCAGTCAGTGAAGCGTCTGCCTTCAGCTCTGGTCATGATCCCAGGCTTCTGGGATCGAGTCCAGCATCCTGCTCCCTGCTTCTCCCTCTGCCTGCTGCTCCCCCTGCTTGTGCTCTCTCTCTCTCTCTGACAAATAAATAAAATCTTTAAAAAAAGAGAGAGAGAA	182	NULL	NULL	NULL	AAACTCAGTAAGAATCTGTTCTCCTT	GAGAGAATCTGTTCTCCTTGTAACA
SINEC1B_AMe29	scaffold806:41173-41363	+	TGTAGA	TGTAGA	10.1	13.16	GGGGCGCCTGGGTGGCTCAGTCATGAAACGTCTGCCTTCAGCTCAGGTCATGATCCCAGGGTCCTGGGATCGAGCCCCACATTGGGCTCCCTGCTTGGCAGGAAGCCTGCTTCTCTCACTCCCATCCCCCCTGCTTGTGTTCCCTCTCTTGCTGTCTCTATCAAATAAATAAGTAAAATCTTTTAAAAAAA	191	105234926	LOC105234926	intron	AGAAGAATGGATAAAGAAGATGTAGA	TGTAGAGTATATATGTACAATGGAA
SINEC1B_AMe30	scaffold834:50064-50263	-	-	-	13.7	16.67	GGGGTGCTTGGGTGGCTCAGCTAAGCATCTGCCTTCAGCTGAGGTCATGATCCCAGGGTCCTGGGATCAAGCCCCACATCAGACTCCCTGCTCAGTGGGAAGCCTGTTTCTCCCTCTCTCTCTGCCTGCTACTCCCCCTGCTTGTGCTCTCTCTCTCTCTCACTCTCTCTGTCAAATAAATAAATCTTTTTTTAAAAAAA	200	NULL	NULL	NULL	TTTGAACTGTTCAAAGGGGAGTTAT	TGTAGTTAAAAATATAGGTAAAAAGC
SINEC1B_AMe31	scaffold842:315668-315861	+	-	-	11	15.87	GGGACCCCTGGGTGGCTCATTTGGTTAAGTGTCTGCCTTCAACTCAGGTCGTAATCCCAGGGTCCTGGGATCGAGTCCCACATCGGGCTCCCTGCTCCTGGGGAGTCTGTTTCTCCCTCCCCCTCTGCCTGTAGTTCCCCCTGCTTGTGCTCTCTCTCTGTCCAGTAAATAAATAAAATCTTAAGAAAAAAAAA	194	NULL	NULL	NULL	AAAACATAGCAAGAAATATGGTTTCA	GAAATATGATTTCACTTTTGGACAT
SINEC1B_AMe32	scaffold851:511976-512161	-	-	-	12.7	14.84	GGGGCACCTGGGTGGCTCAGTTGGTTGAGCGTCTGCCTTTGGCTCAGGTCATGATCTCAGGGTCCTGGGATCAAGCCCCACATTGGGCTTCCTGCTCAGTGGGAAGTCTGCTTCCCCCCACTTCTGCCCTTCCCCCTGCTTGTGCTCACTCTCTCTCAAATAAATAAATACAATCTTTAAAAAAAA	186	105240247	LOC105240247	intron	TTGTTGTTAAGACTGTTTCTTAAAA	CCAAACTGTTTCTTAAAAATCCGGAA
SINEC1B_AMe33	scaffold855:846737-846916	-	-	-	14.4	20	GAGGCACCTGGGTGGCTCAGTTCGTTGGGTGTCTGCCTTCAGCTCAAGCTCAGGTTATGAACCCAGGGTCCTGGAATGGAGCCCTGCATTGGGAATTTCTGCTCAGCAGGGAGTCTCCCTCTCCCTCTTCCCCTGCTCATGCTCTCTCTCACTCTCAAATAAATAAAATCTTAAAAAAAA	180	100468178	SLC25A28	intron	GGATTTCTTTAAAACCAACCAGTGA	CCCAAAACCAGTGAACACACAGAATA
SINEC1B_AMe34	scaffold918:125276-125469	+	-	-	13.2	19.14	GGGACGCGTGGGTGGCTCAGCTGGTTAAGCATCTGCTTTCCGCTCAGGTCATGATCCCAGGGACCCGAGATCGAGTCTTCCATCAGACTTCTTGCTCAGTAGGGAGCCTGCTTCTCCCTCTGCCTGCCTACTCCCCCTACTTGTGTGCATGCTCTCTCTCTGATAAATAAACAAAATCTTTTTTTAAAAAAGAA	194	NULL	NULL	NULL	ATTTACCCAAATAACACAAAAATACA	TACAAAAATACTAATTCAAAGGGAT
SINEC1B_AMe35	scaffold903:43443-43643	-	GTCAGGGTAG	GTCAGGGTAG	11.8	20.21	GGGGTGCCTGGGTGGCTCAGTCAGTTAAGCATCTGCCTTCCACTCAGGTCATGATCCCAGGATCCTGGAATGGAGGAGGGGCTCAGCAGGGAGCCTGCTTCTCTCTCTGCCTACTTTTCCCTCTGCTTGCTGCTCCCCTTGCTTGTGCTTGTTCTCTCTCTGTCAAATAAATAAATAAATAAATAAAATCTTTGAAAAAAA	201	NULL	NULL	NULL	TTAGTGGATTAAAAAGTCAGGGTAG	GTCAGGGTAGTGTTTATGGTGGAGAC
SINEC1B_AMe36	scaffold1070:869151-869333	-	-	-	13.7	14.67	GGGGCACCTGGATGGCTCAGCCAGTTAAGCATCTGTCTTTAGCTCAGGTCATGATCCTGGGGTCCTGGGATTGAGCCCCACATTGGGCTCTCTGCTCAGCGGGCCGCCTGCTTCTCCCTCTCACTCTGCCTGCTTGTGCTCTCTCTCTGTAAAATAAATAAGCAAAATCTTTAAAAAACAAAA	183	100479581	LOC100479581	intron	CAGTTCAAGCCAAAAGCTGAAGGTT	CAAAGGAAGAAGAAACCAAGGCTCAG
SINEC1B_AMe37	scaffold1079:16115-16309	+	AAGACAGCATGAAAG	AAGACAGCATGAAAG	13.4	17.26	GGGGTGCCTGGTGGCTCCGTCAGTTAAGTATCTGCCTTCGGCTCAGGTCATGATCCCAGGGTCCTGGGATAGAACCCCACATGGGGCTCCTGGCTCAGTAGGGAGCCTGCTTCTCTCTCTCCTCCCCACTTGTGCTCTCTCTCTTGCTATCTCTGTTTCTCTCTCTCAAATAATTAAAATCTTAAAAAAAAAAAA	195	100482625	HFM1	intron	AAAACTATGCAAAGACAGCATGAAAG	AAGACAGCATGAAAGTAAGCAGAGG
SINEC1B_AMe38	scaffold1068:1557201-1557395	-	-	-	13.5	16.29	GGGGTACCTGGGTGGCTCAGTCAGTTAAATGTCTGCCTTGGGCTCAGGTTGCGATCTCAGGGTCCTGGGATCGTGCCCCACATCAAGCTTCCTGCTCAGTGGGGACCCTGCTTCTCCCTTTCCCGCTTCCTGCTGCTCCCCTCCCTGCTTGTGCTCTCTCTCTCTGTCAAATAAATAAAATCTTAAAAAAAAAAA	195	NULL	NULL	NULL	TTTTTCTTTAAGAAGACTAAGACAA	CGAACAAAAGAATGCTAAGACAAGAT
SINEC1B_AMe39	scaffold1106:376184-376407	-	-	-	13	16.27	GTGCCTGGGTGACTCAGTCTGTTAGGCATCTGCCTTCCGCTTAGGTCATGATCCCAGCGTCCTGGAATCGAGTCCCACATTGGGCTCCCTACTCAGCGGGGAGTCTGCTTCTCCCTCTCCCTCTGCCCGTCCCCTCTGCTTGTTATCTCTCTCTCTCTCTCACTCTCTTTCTCTCCTCTGCTTTCTCTCTCTCAAATAATAAATAAAATCTTAAAAAAAAGAAA	224	NULL	NULL	NULL	TTTAAGTGTATAGAAATGCAATAAA	AGAAAAAATGCAACTGATTTCAGTAC
SINEC1B_AMe40	scaffold1215:325444-325653	-	-	-	10.3	10.94	GGGGAGCCTGGGTGGCTAAGTTGTTGGGCGTCTGTCTTTGGCTCAGGGCATGATCTCGGGGTCCTGGGATCGAGCCCTGCATCGGGCTCCCTGCTATGCTGGGAGCCTGCTTCTTCCTCTCCCACTCCCCCTGCTTGTGTTCCTTCTTTCACTGGCTGTCTCTCTCTCTGTCAAATAAATAAAAAAAATCTTTTTTAAAAAATTAAAGAA	210	NULL	NULL	NULL	TGTGTCATGAAAAAGGTTGCTTTGGC	ACACACTGATAATAATACAATAATAG
SINEC1B_AMe41	scaffold1215:737706-737904	-	-	-	10.6	10.31	GGGGCACCTGGGTGGCTCAGTCGTTAAGCGTCTGCCATTGGCTCAGGTTGTGATCCCAGGGTCCTGGGATGGAGCCCCACGGCAGGCTCCCTGCTCAGGGGGAAGCCTGCTTCTCCGTCCCCCACTCTCCCTGCTTATGTTCCCTCCCTTGCTATCTCTCTCTCTCTGTCAAATAAATAAATAAAATCTTAAAAAGAGA	199	NULL	NULL	NULL	GCCAAAGCAACCTTTTTCATGACACA	CTATTATTGTATTATTATCAGTGTGT
SINEC1B_AMe42	scaffold1298:1153366-1153560	-	-	-	13.2	16.22	GGTGCACCTGGGTGGCTCAGTCGGTTAACCATCTGCCTTTGGCTCATGTCGTGATCTCAGGGCCCTGGGATCGAGCCCCAAGTCAGGCTCCCTGCTCAGTGGAGAGCCTGCTTCACCCTCTCCCTCTGCCCCTGCCCTGCACTCATGCTCTCTCTCTCTCTTTCAAATAAATAAATAAAACCTTCTTTTAAAAAA	195	105238935	LOC105238935	intron	ATATTAATAAAAATCAAAAAAAAGT	TATTTTACAAGAAAGTGATTTAATCT
SINEC1B_AMe43	scaffold1332:2145071-2145285	+	-	-	14.4	14.46	GGGCACCTGGGTGGCTCAGTTGGTTAAGCGGCTGTCTTTGGCTCAGGTTATGATTCCGGGGTCCTGGGATCAGGCCTGCATCTACCTCGCATCTCCCTGCTCAGCGGTGATTCTGTTCCTCTCTCTCCCTCTGATCCTCCCCCCTGCTCATGCTCTCGCACATGCTCTCTCTCAAATGAATAAAAAATATTTTTTTAAAAAGTTAAAAAAAAAAA	215	NULL	NULL	NULL	GGAGGTTCTTCACAATGTTAAAAATA	GTGTTACCTTACAACCCAGCAATTG
SINEC1B_AMe44	scaffold1380:7215-7420	-	-	-	8.8	11.5	GGGGCGCCTGGGTGGCTCAGTCATTAAGCGTCTGCCTTCGCCTCAGGGTGTAATCCCAGGGTCCTGGGATTGAGCCCCACATTGGGCTCCCTAATGCACAGGGAGCCTGCTTCTTCCTCTCCCATTCCCCCTGCTTGTGTTCCCTCTCTCACTGGCTGTCTCTCTCTCTCTGTCAAATAAATAAACAAAATCTTTAAAAAAAAAAA	206	105241274	LOC105241274	intron	AGACACATCTCCAAAGGCAAGGGAA	AAGGCAAGGGAAACAAAAGCATAAAT
SINEC1B_AMe45	scaffold1419:237534-237728	+	-	-	14.9	15.79	GGGGCACCTGGGTGGCTCAGCCATTAAGTGTCTGCCTTTGACCTAGGTCATGATCCCAGGGTTCTGGGATCAAACCCCTCATAGGGCTCCCTCCTTGGCAGAAAGCCTGTTTCTCCTCTCCCACTCTACTTGCTTATGTTCCCTCTCTCGCTGTCTCTCTCTGTCAAGTAAATAAATAAAATCTTTAAGAAAAAA	195	NULL	NULL	NULL	TTTTGGGATCAAGGTAATGAAGGCCT	GGTAATGCAGGCCTCATAGAACGAG
SINEC1B_AMe46	scaffold1418:635676-635882	-	-	-	11.1	12.69	GGAGTGCCTGGGTGGCTCAGTCAGTTAAGTGTCTGCCTTCGGCTCAGGTCATGATCCTGGGGTCCTGGGATCAAGCCCCGCATTGGGCTCCCTGCTCAGCAGGGAGCCTGCTTTTCCCTCACCCTCTGACCCCCATTCGTGCTTGCTCTCTCTCTCTAGTGCTCTCTCTCTCTCTCTCAAATAAATAAATAAAATCTTAAAAAAAAA	207	NULL	NULL	NULL	CCAGTTAAGAAATGGGCAGAAGACT	CGGGCAGAGGACACAAACAGACATTT
SINEC1B_AMe47	scaffold1524:2364-2567	-	-	-	6.9	9.18	GGGGCACCTGGGTGGCTCAGTCATTAAGCGTCTGCCTTCGGATCAGGGCCTGATCCAAGGATCCTGGGATCGAGCCCCACATCGAGCTCCCTGCTCCACTGGGAGTCTGCTTCTTCCTCTCCCACTCCCACTGCTTGTGTTCCCTCTCTCTCTGGCTGTCTCTCTCTCTGTCAAATAAATAAATAAAATCTTAAAAAAAAAAAA	204	NULL	NULL	NULL	TGATGTCAAAGAGGTTACAATCTGT	AGAGGTTGCTACCTGTGTACTCTAGG
SINEC1B_AMe48	scaffold1589:197777-197964	+	-	-	13.3	19.8	GGGGCCCCTGGATGGCTCAGTCGGTTAAGCATCTGACTGGCTTAGGTTGTGATCTGGGGTCCTGGGATCGAGCCCCACATTTAGCTACCCACTTAGTGGGGAGACTACTTCTCCTACTCCCTCTGCCCCTCCCCCTGCTTGTGCCCTCTCTCTCTCTGTCTCTCTCTCAAATGAATAAATAAAATCTT	188	NULL	NULL	NULL	AAAGGTATTTAAAATGCTTTACTGTT	TTTTAAAAATATGCTTTGCTATTGA
SINEC1B_AMe49	scaffold1693:173997-174193	+	-	-	12.6	9.84	GGGGTGCCTGGGTGGCTCAGTTAGTTAAGCATCTGCCTTCAGCTCAGGTCACGATGCCAGGGTCCTGGGATTGAGCCCCACATTGGGCTCCCTGTTCAGCTGGGAGCCTGCTTCTCCCTCTCTGTCTGCTGCTCCTCTCCCTTGTGTGCACTCTCTCTCTCTCAAGTGAATAAATAAATATCATTAAAAAATAAAAA	197	100467194	BRWD3	intron	ACTTCATCCAAATTAAAAGCTTCTGG	TGAAAAACTTCTGCACAGCAGAGGA
SINEC1B_AMe50	scaffold1747:616044-616232	+	-	-	13.3	11.39	GGGGTGTCTGGGTGGCTCAGTTGGTTAAGTGTCTGCCTTCAGCTCAGGTCATGATCCTGGGGTCTTGGGATCGAGCCCCCAGCCCTCAGTAGAGAGTCTGTTTCTCCCCCTCCCTCTAATGCTCCCCCTGCTTGTGGGCTCTCTCTCTCCCTGTCAAGTAAATACATAAAATATTTTAAAAAAATAAAA	189	NULL	NULL	NULL	TGTCCATTTTAAAATTGGATTATTTG	TAGGATTTTTTGTTTTTTTGGGTGT
SINEC1B_AMe51	scaffold1827:352119-352301	-	-	-	13.7	16.67	GGGGTGTCTGGGTGGCTCAGTTGGTTAAGCATGTGCCTTCAGCTCAGGTCATGATCCCAGGGTCCTAGGATTGAGCCCCACATTAGGACATCCTGCTCAGTGGGGAGTCTGCTTCTCCCTCTGCCCCTCCCCTGTTCATGCTATCTCCCTCTCTCAAATAAATAAATAAAATCTTCAAAAAAA	183	100480938	TGOLN2	intron	AAGTCAGCTTGAAATCAAACATATAT	TATAAATTTTAGTTAGTTAACATACA
SINEC1B_AMe52	scaffold1827:865169-865357	-	-	-	10.2	13.41	GGGGCGCCTGGATGGCAGTCGGTTAAGCGTCTGCCTTCTGCTCAGGTCATGATCCCGGGGTCCTGGGATCGAGCCCTGCATCAGGTTCCCTGCTCAGTGGGAAGCCTGCTTCTCCCTCTCCCTCTGCCCCCTTCTCCCTGCTCATGCTCTGTCTCTCAAATAAATGAATAAAGTCTTTAAAAAAAAAAA	189	NULL	NULL	NULL	ATATATGTTTGATTTCAAGCTGACTT	TGTATGTTAACTAACTAAAATTTATA
SINEC1B_AMe53	scaffold1922:201056-201266	-	-	-	13.3	18	GAGGCTCCTGGGTGGCTCAGTCAGTTAAGCATCTGCCTTCGGCTCAAGTCATGATCTCAGGGTCCTGGAATCAAGCACGGTGTAGGGCTCCCTGCTCAGCAGGGAGCTTGCTTCTCCCTCTTCTCCCTGCTTGTGCTCTCTGTCACTATCTCTGTCTCTCTGTCTCTGTCTCTCTATCTCTCAAGTAAATAAATAAAATCTTTAGAAAAAA	211	NULL	NULL	NULL	TTTCCTATACTTAAGAGTCCCTCTT	GAGTCTCTCATGGTTTCTTTCCAACT
SINEC1B_AMe54	scaffold1956:835740-835927	+	-	-	13.8	20.37	GGGGCACCTGGGTTGCTCAGTAAGTTAAGCATCTATCATCAGCTCAGGTCATGAACTCATGGTCCTGGGATGGAGCCTCGAGTTGAGCTTCCTGCCCAATGGGGAGTCTGCTTCTCCCTCTCCCTCTGCCCAACCCCCTGCTTGTGTGCGCTCTCTCTCTCTCAAATAAATAAAATCTTCAAAAAAAA	188	NULL	NULL	NULL	TGAAGATATTTAATTATTTCATCCAT	TAAATTATTTTATGCATTCATTCAA
SINEC1B_AMe55	scaffold1959:493308-493508	-	-	-	13.9	18.42	GGGGTGCCTGGGTGGTTCAGTTGGTTAAGTGTCTGATTTAGGCTGAGGTCATGATCTCTGGGTTCTGGGATCAAGTCCCATGTCAGGCTCCCTGCTCAGCGGGGAGTCTGCTTCTCCCTCTCTTTCTTCTTCTCCCTCTGCTTGTGCTCTCTCTCGTGCTCTCTCTCTCTCTCTCAAATAAATACAATCTTAAAAAAAAAA	201	NULL	NULL	NULL	AGACCTTACAGATATTAAAAGGGCA	GCAACAGGAGACTGTTATGAATAATT
SINEC1B_AMe56	scaffold1975:655818-656003	+	-	-	12.3	14.52	GGGGTGCCTGGGTGGCTCAGTGTGCTAAGCATCTGCCTTCGGGTCAGGTCATGATCCCAGGGTCCTGGGATGGAGCTCAGGGAGCTCCCTGCTCAGCAGGGAGTCTGCTTATCCCTTTCCCTCAGCCCCTCTCCACTGCTGGTGCTCTTTTTCTCTCTCTGAAATAAATAAAATCTTTTAAAAAAA	186	100467859	TMEM108	intron	AGAAAGGGGGTATTAATTTTAATATG	TTTACCGTAAAATGTAACTGAACAA
SINEC1B_AMe57	scaffold2017:134089-134283	+	-	-	14.4	21.89	GGGGTGCTGGGTAGCTCAGTTGGTTAAGCATCTCCTTTTGGCTCAGGTCATGATCCTTGGGTCCTGGGATCGAACCCCACATCCCTGCTTAGCATGGAGTCTGCTTCTCCCTCTCTCTGCCCCTAGCCACCATTTGTGCACTCTCTCTCTCTCTCTCTCATTCAAATAAATAGATAAAATCTTTAAAAAAAAAAA	195	100479003	SPAG17	intron	GCCTACAAGAAATATTAAAGGGGGGT	TATTAAAGGGGATCCTGTAAGTGAT
SINEC1B_AMe58	scaffold2064:938549-938739	+	-	-	12.4	16.77	GGGGTGCCTGGTGGTTCAGTCAGTTAAGCATCTGCCGTAGACTCAGGTCATGATCCTAGGATCTGGGATCCAGCCCCACGACGGGCTCTCTGCTCAGCGGGGAGCCTGCTTCTCCTTCTTCCTGACACTTGGCCTGCTTGTGTACTCTCTCTCTATCTTTGTCAAATAAATAAATAAATTAAAAAAAAAAA	191	NULL	NULL	NULL	ATACCCAATGGAAAAAAGGTAGTCTC	GGAAGATAAAAGCTAGACTCTTCTA
SINEC1B_AMe59	scaffold2110:28117-28315	+	-	-	14.8	18.27	GGGGTGCCTGGGTGGCTCAGTGGGATAAGCACCTGACTTCAGCTCAGGTCATGATCTCAGGGTCCTCGGATCGAGCCCTAGGTCTGGCTCCCTGCTCAGTGGGGAGTCTGCTTGTCCCTCTGTCCCTCCCCGCTGCTTGTATGCTCTCTCTCTCTCAAGCTCTCTCAAATAAATAAGTAAAATCCTTAAAAAAAAAAAA	199	NULL	NULL	NULL	ATACTTGCATCAAAAATCTGGGTGGA	AAAAAGAATCTCGGTAGAACTGGGG
SINEC1B_AMe60	scaffold2308:45408-45594	+	-	-	11.8	10.67	GGGGCGCCTGCATGGCTCAGTCAGTTAAGCATCTGCTTTCGGCTCAGGTCATGATCCCAGGGTCCTGGGATCGAGCCCTGCATCAGGCTCCCTGCTCAGCAGGAAGCCTACTTCTCCTACTCCCGCTCCCCCTGTTTGTGCTCGCTCTCTTTCTCTACTAAATAAATAAATAAATAAATAAATAAAA	187	NULL	NULL	NULL	AAACTCTTCTTTAAATGCCTGGTAGA	TCTAGTGGAATTCCCCTGGGAAGCC
SINEC1B_AMe61	scaffold2294:426429-426608	-	-	-	13.9	17.46	GGGCACCTGCGTGACTCAGTTAAGCGACTGCCTTCAGCTCAGGTCATGATCTTAGGGTCCTGGGATCGAGCCTCACATCGGGTTCTCCACTCAGTCAACAGTGAGTCTGCTTCTCCCTCTCCCTCTGTGTTCCCTCTCACTTTCTCTCTCTCAAATAGATAAATAAAATTAAAAAAAAAA	180	NULL	NULL	NULL	ACACAGGCAGAAGCCTCTTTGACCA	GAAAGAAAGAAAAGAGACCTCTTTGA
SINEC1B_AMe62	scaffold2371:108432-108625	-	-	-	12.1	14.13	GGGGTGCCTGGGTGGCTCAGTAGGTTAAGCATCTGCCTTAAGCTCAGGTCATGATCCCGGGGTCCTGGGATCAAGCCCTGCATCGGGTTCCTAGTTCAGGGGGGAGCCTGCTTCTCCCTCTCCCCCTGCCCCCTTGCTTGTGCTCACTTTCTCTCTCTCTCTCTCTCAAATAAATAAAATCTTGAAAAAAAAAA	194	NULL	NULL	NULL	GGAAAGTTTTTAAAGAGTAAATCCT	GTGTAAATCCTAAAACTTTTCATCAC
SINEC1B_AMe63	scaffold2490:16208-16396	+	-	-	11.8	13.23	GGGCACCTGGGTGGCTCAGTCGTTAAATGTTTGCCTTTGGGTCAGGGCATGATCCCAGGTTCCGGGGACCGAGCCCCGTGTCAGGCTCCCTGCTCTGCTGGGAGCCTGCTTCTTCCTCTCCCATTCTCCCTGCTTGAATTCCCTCTCTCGTTGGCTGTGCCTCTCTCTCTGTCAAATAAATAAATAAAA	189	NULL	NULL	NULL	ATAATGCCATCTAATACTTAACACAA	AAATCAGTTGCATTTCTATACACGA
SINEC1B_AMe64	scaffold2517:133196-133382	+	-	-	15	15.34	GAGTGCCTGGGTGGCTTAGTCATTAAGCGTCTGCCTTTGGGTCAGGTCATGATCCCGGGGTCCTGGGATTGAACCCTGCATCAGATTCCCTGCTAGGTGGGAAGCCTGCTTCTCCCTCTCACATTCCCCCTGTGTTTCCTCTCTCTCCATCTCTCTCTTTCTCAAATAAATAAAATCTTAAAAAAAA	187	NULL	NULL	NULL	ATAGTGAAAAGAAAGGGCACAAGCAA	GGAGCACGTGCACCCCAATGTTCAT
SINEC1B_AMe65	scaffold2562:120393-120591	-	-	-	13.2	17.17	GGGGCACCTGAGTGGTTCAGTCAGTTAAGCGTCTGCCTTCAGCTCAGGTCAGGATCTTCAGGTCCTGAGATCTAGCCCTCCATCGGGCTCCCTGTTCAGTGGGGAGTCTGCTTCTCCCTCTCCCTTTGTCACTCCCCCTGCTTGTGCTCTCTCTCTTTCCCTCATTCTCTCAAATAAATATATAAAATCTTTTAAAAAA	199	NULL	NULL	NULL	AAATTCTGTAAATAAAATTAAAACT	TTAAATATTCCATGCTCATGGATTGG
SINEC1B_AMe66	scaffold2568:132597-132799	+	-	-	8.9	9.14	GGGGCACCTGGGTGGCTCAGTCGTTAAGCATCTTCCTTTGGCCCAGGGCATGATCCCAGGGTCCTGGGATCAAGCCCTGCATCGGGCTCCCTGCTGCATTGGGAGCCTGCTTCTTCCTCTCCCACTCCCCCTACTTGTGTTTCCTCTCTCGCTGGCTGTCTCTCTCTCTGTCAAATAAATAAATAAAATCTCAAAACAAAAAA	203	NULL	NULL	NULL	CATAGAGATTAAAAAACACCCTATTA	CAAACAACATCCTATTAAAGAATGA
SINEC1B_AMe67	scaffold2781:50943-51143	+	-	-	9	10.15	GGGGCGCCTGGGTGGCTCAGTCGTTAAGCAACTGACGTCGGCTCGGTGCGTGATCCCAGGTCCTGGGATCAAGCCCCGCATTGGGCTCCCTGCTCTGCTGGGAGCCTGCTTCTTCCTCTGCCACTCCTCCTGCTTGTGTTTGCTCTCTCACTGGCTGTCTCTCTCTCTGTCAAATAAATAAATAAAATCTTAAAAAAAGAA	201	100473491	LOC100473491	intron	GAGAAAGGATAAGAACCATATGATCA	CCATATGATATTGCAATAGATGCAG
SINEC1B_AMe68	scaffold3369:79700-79888	-	-	-	9.9	17.71	GGGTCCCTGGGTGGCTCAGTCGGTTAAGCATCTGCTTTCAGCTCAGGTCGTGGTTTCAGGGTCCTGAGATCGAGCCCCAAGCTGGGCTCCCTGCTCAGCGGGGAGTCTGCTTCTCCCTCTCTTTCTACTGCTCCCCCTGCTTGTGCTCTCACTCTGTCAAATAAATAAATAAAATCTTTAAAAAAAAAA	189	100470401	GPR143	intron	TCACTATCAAAATACCCACAGCTTT	TACCCACAGCTTTTTTCACAGAACTA
SINEC1B_AMe69	scaffold8558:7190-7393	+	-	-	14.1	21.65	GGGGCGCCTGGGTGGCTCAGTCAGTTAAGCATCTGGAGGTCATGATCCCAGGGTCCTGGGATTGAGCTTCAAGTCGGGCTCCTTCATCAGCGAGGAGTTTGCTTCTCCCTCTCCCTCTGCTCCTCCCCCAGCTCATGCTCTCTGTCTCTCACCCTCTCTCTCTCTGTCTCAAATAAATAAATAAATAAAATCATAAATAATAAA	204	NULL	NULL	NULL	GCACCCCATTAGAAAGGAGAATTACA	TTAAAAAGGAAAATTACAGGCTCAC
SINEC1B_AMe70	scaffold37:480714-480900	-	-	-	13.7	17.31	GGGATGCCTAGGTAGCTCAGTCAGGCATCTGCCTTCGGCTCAGGTCATGGTCCCAGGGTCCTGGGATTGAGTCACACATCAGGCTCCTTGCTCAGTGGGGAACCTGCTTCTCCCTCTACCTGCAAATCCCTCTGCTTGTGCTCTCACTTTCTCCCTCTCAAATAAATAAAATCTTAAAAAATAAAAA	187	100479419	EIF5B	intron	ACTCACCTCAAAAAAGATAACAAGA	GAACAAGAGGCAGTACCGATTGCCAG
SINEC1B_AMe71	scaffold777:157135-157333	-	-	-	13.8	16.16	GGGGCGCCTGGGTGGCTCAGTCAGTTAAGTGCCTGCCTTCAGCTCAGGTCATGATCCCAGTGTCCGAGGATCAAGTCCCACATCGGACTCCTTGCTCAGCAGGGAGCCTGCTTCTCCCCCTGCCTGCCCTGCCTGCTGCTCCCCCTGCTTATGCTATTTCTCTTTGACAAATAAATAAATAAAATCTTAAAAAAAAAAA	199	100475263	KCNT2	intron	AAACTATGGAAAATAATGAAGTTGA	GCTGAAAAGAAGGAAAGAAAACTATT
SINEC1B_AMe72	scaffold776:1110059-1110257	+	-	-	5	7.61	GGGCCGCCTGGGTGGCTCAGTCGTTAAGCGTCTGCCTTCAGCCCAGGGCGTGATCCCAGGGTCCTGGGATCGAGCCCCACATCAGCCTCCCTGCTCTGCTGGGAGCCTGCTTCTCCCTCTCCCACTCCCCCTGCTTGTGTTCCCTCTCTCACTGGCTGTGTCTCTCTCTGTCAAATAAATAAATAAAATCTTTAAAAAA	199	NULL	NULL	NULL	CCGCTCTTGTTCAACACAGTACTAGA	CAACAACAACACAGTACTAAAGTCC
SINEC1B_AMe73	scaffold1990:145257-145456	+	-	-	13.6	16.67	GGGGCACCTGGGTGGCTCAGTTGGTTAAGTGTCTGCCTTCAGCTCAGGTCATGATCCCGGGGCCTTTGGATTGAGCCCTAGATCGGGCTCCTTGCTCAGCGGGGAGCCTGTCTGCTTCTCCTTCTCCTCCGCACTTGTGCTCTCTCTTGCTATCTGTCTCTTTCTCTCAAATAAATAAATAAAATCTTAAAAAAAAGAAA	200	NULL	NULL	NULL	AAATCTATAAAGAACTTATCAAACTT	AACACCCAAAGAATAATCCAATCAA
SINEC1B_AMe74	scaffold2073:66670-66871	+	-	-	10.5	9.14	GGGAAACCTGGGTGTCTAAGTCGTTAAGCATCTGCCTTCTGCTCAGGTCATGATCCCAGGGTCCTGTGATCGAGCCCCACATTGGGCTCCCTGCTCTGCCAGGAGCCTGCTTCTTCCTCTCCCACTCCACATGCTTGTGTTCTCTCTCTCACTGACTGTCTCTCTCTCTGTCAAATAAATAAATAAAATCTTTTAAAAAAAA	202	NULL	NULL	NULL	TAGAACTCATACAGGAATTCAGCACA	GGAATTCAGCCCAGTGGCAGGATAC
SINEC1B_AMe75	scaffold2851:71704-71897	-	-	-	7.7	9.52	GGGGCGCCTGGGTGGCTCAGTCATTAAGCGTCTGCCTTCAGCCCAGGGCATGATCCCAGGGTCCTGGGATTGAGCCCCGCATCAGGCTCCCTGCTCTGCTGGGAGCCTGCTTCTTCCTCTCCCACTCCACCTGCCTGTGTTCCCTCTCTTGCTGGCTGTCTCTCTCTGTCCAATAAATAAAAAAATAAAAAGAA	194	NULL	NULL	NULL	TATGCAGCTAAGAATACTTTATCCA	TAATACTTTATCCAGCTATGATGTCA
SINEC1B_AMe76	scaffold4509:261561-261745	-	-	-	9.4	11.81	GGGGAGCCTGGATGGCTCAGTCGGTTAAGCGTCTGCCTTCAGCTCAGGTCATGAACCCAGGGTCCTGGGATCAAGCCCCACATTGGGCTCCCTGTTCAGCAGGGAGGCTGTTTCTCCCTTTGCCTGCTACTCCCCCTGCTTGTGCTCTCAGTCAAATAAATAAATAAAATCTTAAAAAAAAAAAA	185	100467881	NSUN3	intron	AAGTCTTTTAGAATTGCATTGTCTA	AAAAAAGAATTGCCTTGTCTAATGCC
SINEC1B_AMe77	scaffold6582:1651-1854	+	-	-	9.5	12.37	GGGGCGCCTGGGTGACTCAGTCGTTAAGTGTCTGCCTTTGGCTCAGGGCGTGATCCTGGAGTCCTGGGATCAAGCCCCGCATCAGGCTCCCTGCTCTGCTGGAGCTTGCTTCTTCCTCTCCCATTCCCCCTGCTTGTGTTCCCTCTCTCTATGGCTTTCTTTCTCTCTGTGTCAAATAAATAAATAAAATCTTTATTTAAAAAA	204	NULL	NULL	NULL	ACCTAATCAATGAGGTAAAGGATCTA	TGAGGTAAAGGATCTGTACTCTAGA
SINEC1B_AMe78	scaffold544:2149709-2149895	+	-	-	12.2	16.57	GGGATGCCTGGGTGGCATCTGTCTTTGGCTCAGGTCATGATCCCAGGGTCCTGGGATCAAGTCCTGCATTGGGCTCCTTGTTCAGCAGGGAGCCTGCTTCTTCCCTCTGCCTGCCCCTCCCTCTGCTTGTGCTCTTGCACTCTCTTCTCTCTTTGACAAATAAATAAATTAAATCTTAAAAAAAAAA	187	100464386	DNAJC1	intron	AACAATGGCTTTGAATGACACACTGG	TTAATGACACACTGGACCAGATGGA
SINEC1B_AMe79	scaffold573:1642668-1642849	-	-	-	13.8	13.71	GGGGCGCCAGGGTGGCTCAGTGGGTTAAGTGTCTGCCTTCAGCTCAGGTCACGATCCCAGGGTTTTGGGATCAAGCCTCGTGTCGGACTCCCTGTTCAGTGGGGAACCTGCTTCTCCTTCTCCCTCTTTGTGCTCCCATGCTCGCTCTCTCTCAAATAAATAAATAAATCTTAAAAAAAGAA	182	100480992	FOXO3	intron	GTATCTCATTAGAAGGAATAAAAAA	GGAATAAAATAACAATCATCTGATAA
SINEC1B_AMe80	scaffold1697:158088-158264	+	-	-	10.8	11.11	GGGGCGCCTGGGTGGCTCCGTTGGTTAAGCGTCTGCCTTCAGCTCAAGTCATGATCCCTGGGTCCTGGGATCGAGCCCCTTGCCCGGGATCCCTGCTCAGCGGGAAGCCTGCTTCTCCCTCCGCCCCTCCCCCTATTCCTGCTGTCTCTCAAATAAATAAAATCTTTAAAAAAGAGA	177	NULL	NULL	NULL	AACTTTAGCTATTAGGAGAGAAAAGA	GAGAGAGAGAAAAGACTGACTATGA
SINEC1B_AMe81	scaffold43:2055-2279	-	ACCCAAAAGA	ACCCAAAAGA	11.3	11.98	GGGGTGCCTGGTGGCTCAGTCATTAAGCATCTGCCTTCGGCTTGGGTCATGATGCCCGGGTCCTAGGATCAAGCCCCGCATCGGGCTCCCTGCTCAGCGGAGAGCCTGCTTCTCTCTCCCTCCCCACTCCCCCTGCTTATGTTCCTTCTCTAGCTCTCCCTCTCTCGCTCTCTCGCTCTCTGTCAAATAAATAAATAAATAAAATCTTTTTAGAAAGAAAAGAAA	225	NULL	NULL	NULL	TATTTTATATAGGAAACCCAAAAGA	ACCCAAAAGACTCCACCAAAAAATTG
SINEC1B_AMe82	scaffold226:250096-250292	-	GATATGAATTTA	GATATGAATTTA	10.7	11.34	GGGGTGCCTGGGTGGCTCAGCTATTAAGCATCTGCCTTCAGCTCAGGTCATGATCCCAGGGTCCTGGGATCAAGCCCTGCATCGGGCTCCCTGTTTGGCGGGAAGCCTGTGTCTCTCTCTCACACTCCCCTTGCTTGTATTCCCTCTCTCGCTGTCTCTCTCTGTCAAATAAATAAATAAAATCTTAAAAAAAGAAA	197	NULL	NULL	NULL	ATGACTATTGAAAGATATGAATTTA	GATATGAATTTAGTGCCATTATATTG
SINEC1B_AMe83	scaffold521:2285518-2285703	-	GCTGAGA	GCTGAGA	10.8	17.03	GGGACGCCTGGGTGGCTCAGTCAGTTAAGTATCTGCCTTCGGCTCAGGTCGTGATCCCAGGGTCCTGGGATCAAGCCCTGCATTGTGCTCCTTGCTCAATGGGGAGCGTGATCTCCCTGCTGCTCCCCCTGCTTGTTCTCTCTCTCTCTCTCTCTGACAAATAAATAAAACCTTAAAAAAAAAAAA	186	100481473	VPS13B	intron	ATAATCGAGAATAAAGAAGCTGAGA	GCTGAGAAAAAGAGAGATGAACAACT
SINEC1B_AMe84	scaffold978:115999-116201	+	CCATAATTAGA	ACATAATTAGA	15	18.32	GGGCGCCTGGGGGGCTCAGTCAGTTAAGCATCTGTCTTCAGCTCCCGTCATGATTCCAGGGTCCTCGGATCGAGTCCTGCAACAGGCTCCCTGCTCAACGGGGAGTCTGCTTCTCCCTGTCTCTCTCCTGCAGCTCTGCCAACTTGTGCCCTCTCTCTCTCTCTCTCTCTGTGTCAAATGCATAAATAAAACCTTTAAAAAAA	203	105234747	LOC105234747	intron	GGAATAACAATTAAAACATAATTAGA	CCATAATTAGAGAAAAACAAACATT
SINEC1B_AMe85	scaffold382:1342970-1343155	+	-	-	11.7	17.86	GGGGCACCTGGATGCTCAGTCGGTCAAGTGTCTGCCTTCAGCTCAGGTCATGATCCCACGGTCCTAGGACCGAGCCCTGTGTCGGGCTCCCTGCTCAGCGGGGAGTCTGCTTCTCCCTTTCCCTCTGCTGCTCCCCCTGCTTGTAATCTCTCACTCTCACTCTGTCAAATAAATAAATAAAATCTT	186	NULL	NULL	NULL	TTTTTATCAAAAAAAAGGATACTGTA	TTTTTTTTAAAGGATGCCATATTTT
				Average Divergence Rate:	11.86	14.3047
				Standard Deviation:	2.19975	3.60616
*The sequences in red are Target site duplication sequences(TSDs)

## Sheet: PPS_SINEC1B_AMe2
Name	Position	Strand	Left TSD	Right TSD	Divergence Rate (Compared with Repbase Consensus)	Divergence Rate (Compared with COSEG Consensus)	Sequence	Length	NCBI Accession Number of Inserted Gene	Gene Symbol of Inserted Gene	Inserted Region	Left flanking sequences(26 bp)	Right flanking sequences(26 bp)
SINEC1B_AMe1	scaffold80:391491-391686	+	-	-	10.2	11.11	GGGGTGCCTGGGTGGCTCAGTCATTAGGCACCTGCCTTCGGCTCAGGGCGTGATCCCAGAGTCCTGGGATGGAGCCCTGCATCAGGCTCCCTGCTCAGCAGGAAGCCTGCTTCTCCCTCTCCCACTCTGCCTGCTTGTGTTCCCTCTCTCACTGTTTTCTCTCTCTGGCAAATAAATAAAATGTTTAAAAAAAAAA	196	100467953	SAAL1	intron	AGGAAAATGTTAAAAGAAAAATTCAA	CTCTTAATAAAATAGGAATAGATTA
SINEC1B_AMe2	scaffold352:2366651-2366843	+	-	-	10.4	12.29	GGGGCTCCTGGGTGGCTCAGTCGTTAAGCATCTGCCTTTGGCTCGGGTCACAATCTCAGGATCCTGGGTTCGAGCCCCACATCAGGCTCTCTGCTCAGTGGGAAGCCTGCTTCTCCCTCTCCTGTTCCCCCTGCTTGTGTTCCCTCTCTTGCTGTGTCTCTCTCTGTCAAATAAATAAAATCTTAAAAAAAAA	193	100464132	ASB14	intron	CCATCACAGTAAGTCTATTCCCTAGA	GAGAGAAGAAAGACTTAATGATATAT
SINEC1B_AMe3	scaffold352:2708942-2709131	-	-	-	14.7	21.58	GGGGTGCCTGGATGGCTCAGTCACTTAAGCATCTGCCTTCAGCTCAGGTGGGATCCAGCCCCGCATCAGGCTCCCTGCTCAGCAAGGAATCTGCTTCTCCTTCTCCCCCTCTCTCTGCCCCTCCCGCTGCTTGTGCTCTCTCTCTCCCTTTCTCCTTCTCTCACATGAATAAACAGAATCTTTAAAAAAA	190	NULL	NULL	NULL	ATATATCATTAAGTCTTTCTTCTCTC	TCTAGGGAATAGACTTACTGTGATGG
SINEC1B_AMe4	scaffold462:1691093-1691273	+	-	-	14.7	18.06	GGGGCACCTGGGTGGCTCAGTCAGTTAAGTGGCTGCCTTCGGCTCAGGTCATGATCTCAGGGTCCTAGAAGAGGGTCTCACAACATGCTCCCTGCTCAGTGGGGAGTCTACTTCTCTCCCCCTGCCCCTCCCCCCAGCTTGTGTGCACGCTCTAATAAATAAATAAAATCTTAAAAAAAAA	181	100474357	ERC1	intron	TAACTATCATTTGAAAGTTCTGTACA	TTTCTAAAACATCCACTGGAAAAAA
SINEC1B_AMe5	scaffold512:157322-157532	+	-	-	11.1	17.01	GGGGCGCCTGGATGGCTCAGTCTGTTAAGCGTCTGCCTTCAGCTCAGATCATGATCCCTGGGTCCTGGGGTGGAGCCCCGCATCGGGCTCCCTGCTCGGCAAGGGAGTCTGCTTCTCCCTTTCCCTCTCCTTCTGCCCCTGCTCATGCTCACTCCCTCTTGCTCACTTTCTCTGAAATAAATAAATAAAATCTTTTTTTAAAAATACAAAA	211	105235939	LOC105235939	intron	AGAAAATTTAAAAATACAAAATAATA	TAGTAAGTTTTAACTCTAAACTGAA
SINEC1B_AMe6	scaffold607:1081936-1082117	+	-	-	14.9	18.35	GGGTGCCTGGGTGTCTCAGTTGGTTAGGCATCTGCCTTTGACTCAGGTCATGATCCCAGGGTCCTGGGATCGACCCCTACGTTGGGCTCCCTGCTCAGCTGGGAGTTTGCTTCTCCCTCTGCCCCTGTCCCCACTCATGCTCTCACTCTCTCTCTCAAATAAATAAAATCTTAAAAAAAAAA	182	NULL	NULL	NULL	GTAAGGTGTAAGAAGTGGTCCAGTTA	GTGGTCCAGTTTCATTCTTCTGCAT
SINEC1B_AMe7	scaffold682:1021104-1021281	+	-	-	14.7	19.57	GGGACACCTGGGTGGCTCAGTCAGTTAAGCATCTGCCTATGGCTCAGGTCATGACCCCAGGGATGGAGTCCTACATCGGCTCCCTGCTCAGTGGGGAGTCTACTTCTCCCTCTACCCTTCCCCCTCCCTGCTCGTGATCTCTATCTCTCTCAAATAAATAAATAAAATCTTTAAAAAA	178	100465995	PXDNL	intron	CTTTGGTTTAAAATCCAATTTGTCTG	TTAATTTGTCTGATATAAGGATTGC
SINEC1B_AMe8	scaffold735:448726-448945	-	-	-	13.8	16.9	GGGGCATCTGGGTGGCTCAGCTGATTAAGCATCTGCCTTTGGCTCAGGTCATGATCCCAGGGTCTTGGGATATAGCCCCACATCAGGCTCTCTGCTCAGCGGGGAGCCTGCTTCTCGCTCTTTTTCTCCCTCTGCCTGCCACTCTGCCTACTTGTGATATCTCCCTCTGTCTTTCTCTCTCTCTCTGTCAAATAAATAAATAAAATCTTAAAAAAAAAAA	220	NULL	NULL	NULL	TGAATCCATATAATAGCAGCTTAAG	TCTTTTGCACAGCAAATAGTCTGTGA
SINEC1B_AMe9	scaffold806:38817-39017	+	-	-	14.5	17.95	GGGGTGCCTGGGTGGCTCAGTTGGTTAAATGTCTGTCTTCAGCTCAGGTCATGATCCCAGGGTCCTGGAATGGAGCCCCATATCAGACTCCTGCTTGGCGGGGAAGTACTTCTCCCTCTCCCTGCCTCTCCCCCTGCTTGATTTTTCTCTCTCTCTTTTTCTCTCTCTCTGTCACATAAATACGTAAAATCTTTTTAAAAA	201	105234926	LOC105234926	intron	AGTGTGGTTCAGCATCCACAAATCAA	AGAAGAATGGATAAAGAAGATGTAGA
SINEC1B_AMe10	scaffold874:269209-269414	-	-	-	14.7	20.21	GAGCTCCTGGGTGGCTCAGCCAGTTAAGTGTCTGCCTTCAGCTCAGGTCTTGATCTTGGGATCCTGGGGTGCAGTCCCGCACTGGGCTCCCTGCTCAGGGGAGAGCCTGCTTCTCCCTCTGCCACTGCCCCTCCTCCCTACACATGTGTGCATGCTCTCTCTCTCTCTCTCTCAAATAAAAAAATAAAAAATCTTTTTTAAAAAAA	206	NULL	NULL	NULL	TAAATCTTTTTAAAAAACAGCACTA	CAGCATTAAAAACTTCAGTAAGGTTT
SINEC1B_AMe11	scaffold948:289291-289488	-	GATCCTA	GATCCTA	13.2	19.19	GGGCACCTGGGTGGCTCAGTCAGTTAAGAGTCTGCCTTTGGCTCAGGTCATGATCCTGGGATCCTGGGCTCCTGGGATTGAGCCCAGTGTCGGGCTCCCTGCTCAGTAGAGAGCCTGCTTTTCCCTCTGCTTCTCCCCCTGCTTGTGTTCTCTCGCTCGCTCTCTCAAATAAATAAATAAAAACTTAAAAAAAAAAAAAAAAGAAA	206	NULL	NULL	NULL	GACATTTAGATTTAAAGGGATCCTA	AAAAGAAAGAATCCTAGAAATAAATT
SINEC1B_AMe12	scaffold1122:154143-154338	-	TGGTGTTGGG	TGGTGTTGGG	7.7	15.46	GGGGGTGCCTGGGTGGCTCAGTAGTTAAGCGTCTGCCTTTGGCTCAGGGCGTGATCCCAGAGTCCTGGGATCGAGGCCCGCATCAGGCTCCCTGCTCCACTGGGAAGCCTGCTTCTTCCTCCCCCAGTTCCTCTGCTGTGTTCCCTCTCTCGCTGGCTGTCTCTCTCTCTGTTAAATAAATAAAATCTTTAAAAAAA	197	NULL	NULL	NULL	GTCTCTTAAAAAAATGGTGTTGGGG	TGGTGTTGGGAAAAGTGCACAGCCAC
SINEC1B_AMe13	scaffold1174:121026-121198	+	-	-	12.2	12.5	GGGGCACCTGGGTGGCTCAGTCGGTTAAGCATCTGCCTTCAGCTTGGGTCATGGTCCCAGGGTCCTGGGATCCAGCCCTGCATTGGGCTCCCTGCTCAGCGGGGAGTGTGCTTCTCCCTTTGCCCCCTACCCTGCTTGTGTTCTTTCTCTCAAATAAATAAATAAAATCTTAA	173	100471961	NCAM1	intron	AATCGCAGATGGAAAAGTGTAAAAAA	CCTCTCTGCACTACAGAAGCAGCAA
SINEC1B_AMe14	scaffold1187:1580520-1580691	-	-	-	13.8	23.49	GGACGCCTGGGTGGCTCAGTCGGTTAAGTGTCTACTTTCCGCTCAGGTCATGATCAAGTACCACATCAGGCTCCTTGCTCAGCAGCGAGTCTGCTTCTCCCTCTGCCTGCCACTCCCCTGGCTTGTTCTGTCTCTCTGACAAATAAATAAATAAAATCTTAAGGAAAAAAAA	172	100480990	OSBPL11	intron	ACGGAAGTTATAAAAATTCCTACTA	AAAAGGAACATCCTACTGAAGAATGA
SINEC1B_AMe15	scaffold1268:1230092-1230290	-	-	-	10.8	17.71	GGGGCACCTGGGGGACTCAGTCAGTTAAGCATCTGCCTTCAGCTAAGGTTATGATCCCAGAGTTCTGGTATCGAGCCCTGCATTAGGCTCCCTGCTCAGTGGGGAGTCTTCTCCCTCTCCCTCTACTCTGCCTCTGCTTGTGCTCTCTATCTCTCTCTCAAATAAATAAATAAAATCTTTAAATAGGAAAAAAAAAAAA	199	NULL	NULL	NULL	TTAAGCAAATAAGACGGCTTATTGG	AAGAGGGCTTATTGGCTCACATAACC
SINEC1B_AMe16	scaffold1485:1020484-1020674	-	-	-	12.6	9.68	GGGGCGCCTGGGTGGCTCAGTCAGTTAAGCATCTGACTTCGGCCCAGATCATGATCCCAGGGTCCTGGGATCGAGTACCACATCAGGCTCCCTGCTCAGCAGGGAGTCTGCTTCTTCCTCTCCCTCTGCAGCACCCCCTCTTGAGCTTGCGCTCTCTCTCTGTCAAATAAATAAAATCTTAAAAAAAAAAA	191	NULL	NULL	NULL	GAATGGATAAAAAAGAGGTGGTACT	TCTTACTGTCTCTTAAGTCCCTTCAA
SINEC1B_AMe17	scaffold1604:995376-995550	+	-	-	14.1	24.47	GGGATGCCTGGTGGCTCAGTCAGTTAAGCATCTGCCTTCAGCTCGGGTCCTGGGACCCTCCTTGCTCAGGCTCCTTGCTCAGCAGGGAACCTGCCTCTCCCTCTGCCTCCTGCTCCTCTGCTTGTGCACTCACTTTCTCCCTGACAATAAATAAATGAAATCTTTAAAACAAAAA	175	105239159	LOC105239159	intron	AGATGTAATAAAAAATGGAGGTTCTA	TGGAGGCTCTCACTGCTAGGACAAA
SINEC1B_AMe18	scaffold1950:104611-104811	+	-	-	12	16.55	GGGACGCCTGGGTAGCACGGTCGTTAAGCATCTGCCTTTGGCTCAGGGCATGATCCCGGTGGTCCAGGATTGAGTCCCATGTCCGGGATTGAGTCCCACATCAGGCTCCTCCGCTGGGAGCCTGCTTCTTCCTCTCCCACTCCCCTGCTGTGTTCCCTCTGTCACTGGCTGTCTCTCTGTCACATAAATAAATAAAATCTT	201	105234753	LOC105234753	intron	TCCAGCTCTTTAAAAACACCATAGGT	CTGGGTAGCACAGATAGTTTAACAA
SINEC1B_AMe19	scaffold1954:1780455-1780659	+	-	-	13.6	14.59	GGGATGCGTGGGTGGCTCAGTTGGTTAAGTGTCTGCCTTCAGCTCTGTTCATGATCCCAGGGCCCTGGGATAGAGTCCCTGCATCGGGCTCCTTGCTCAGGGGAAGCCTGCTTCTCTCTCTGCCTGCTCTCCTCCTGCTTGTGCGCTCTCTCTCTCTTGCTCTCTCTCTGACAAATAAATAAATAAAATCTTTTAAAAAAATAAA	205	100476389	CDK6	intron	CCAGTATCAGATAACAAAAATGTTTA	TAATTCTGTGAGGATGACTATTGTT
SINEC1B_AMe20	scaffold2596:1045915-1046108	-	-	-	10.9	11.52	GGGGCACCTGGATGGGTCAGTTGGTTAAACATCTGCCTTCAACTCAGGTCATGATCCCAGGGTTCTGGCGTCCAGCCCCACATGGGCTCCCTGCTCAGCGGGGAGCCTGCTTCTCCCTCTCCCACTCCCCCTGCTTGTACTCTCTCTCTCTCTCTCTCTGTCAAATAAGTAAATAAAATCTTAAAAAACAAAAA	194	NULL	NULL	NULL	TAGAATGGCTAAAATTATTAAGTCA	AAACAAAAAACAGTGGCCACACTGTA
SINEC1B_AMe21	scaffold2726:466098-466291	+	GGCCCT	GGCCCT	11.9	16.75	GGGGCGCCTGGGTGGCTCAGTCAGTTAAGCGTCTGCCTTTGGCTTGGGTCATGATCCCAGGGTCCTGGGACTAGCCCTTCATCGGGCTCCCTGCTGGGCGGGGAGTCTGCTTCTCCCTCTCCCTCTGTCTACTTCTCCCCCTGCTTGCGCTCTCGCTATCTGTCAAATAAATAAATAAAATTAAAAAAAAGAAA	194	NULL	NULL	NULL	GTAAAATGGGAATAAAAAAAGGCCCT	GGCCCTACCACAGTGGACTACTGTG
SINEC1B_AMe22	scaffold2754:195150-195349	+	GAATTCTCTCTTGG	GAATTCTCTCTTGG	9	11.46	GGGGCACCTGGGTGGCTCAGTCGTTAAGCGCCTGCCTTTGGCTCAGGTCATGATTCCAGCATTCTGGGATCAGGTCCTGCATTGGGCTCCCTGATCAGTGGGAAGCCTGCTTCTCCCTCTCCCACTCCCCCTGCTTGTGTTCCCTCTCTCCCTGCCTCTCTCTCTGTCAAATAAATGAATAAAATCTTAAAAAAAAAAAA	200	NULL	NULL	NULL	AAGACTTCTCAAGAATTCTCTCTTGT	GAATTCTCTCTTGGCCATCGGCTTC
SINEC1B_AMe23	scaffold3119:3259-3449	-	-	-	9.7	12.99	GGGACGCCTGGATGGCTCAGTCGATTAAGCATCTGCCTTTCGCTCAGGTCATGATCCCAGGGTCCTGGGATCGATTCCCACATCAGGATCCTTGCTCAGCGGGTAACCTGCTTCTCCCTCTGCCTGTCACTCCCCCTGCTTGTGCCCTCTCTCTGTCTCTGATAAATAAATAGAATCTTAAAAAAAAAAAA	191	NULL	NULL	NULL	ACAAAAATGAAAACACAACAGTCCA	AAAAGAAAACACAACAGTCCAAAACT
SINEC1B_AMe24	scaffold3323:24598-24794	-	-	-	12.9	19.9	GGGTGCCCAGGTGTCTCAGGCAGCTAACCTTCTGCCTTGGGCTCAGGTCACAGGACCCTGGGATCCAGCCCTGCATTGTGCTCCTTGCTCAGTGGGGAGCCTGCTTCTCCCTCTCCCTCTGACTGCTGTTCCCCTTGCTTGTGTTCTCTCTCTCGCTATCTCTCTCTGTCAAATAAATAAATAACATATTAAAAAAA	197	NULL	NULL	NULL	GTTTTAATCAAGAAAAGATCATGTA	TAGAAAAGATCATCAGAATTTTTTTA
SINEC1B_AMe25	scaffold3845:441363-441554	-	-	-	15	15.61	GGATGCCCGGGTGGCTCGGTTGGTTAAGCATCTGCCATCAGCTCAGGTCATGATCCCAGGGTCCTGGGATTGCATACTGCATCGGGTTTCCTTGCTCAGCGGGGAGCCTGCTTCTCCCTCTGCCTTCCCTCCCCTTGTTTGTGCTCTCTCTTTCCCCCTCTCTCTGACAAATAAACAAGTCTTTAAAAAAAA	192	100483288	POU2F1	intron	GAAAACCCAAAAGACTCCGCCCCAA	GACTCCACCCCAAAATTGCTAGATCT
SINEC1B_AMe26	scaffold4463:191224-191420	+	-	-	14.4	14.87	GGGGCACCTGGGTGGTTCAGTCAGTCAAGTGCCTGCCTTCGGCTCAGGTCATGATCCCAGAGTCCTGGGATTGAGCCTGGCATCTGGCTCCCTGCTCAGTGGGGGAGTCTGCTTCTCCCTCTTTCTCCCCTCCGCTTGTGTACTCTCTCTCTCTCATTCTGTCTCTCAAATAAATAAATAAAATCTTAAAACAAAAA	197	100474162	LOC100474162	intron	AAGCCATATATGAAAAGCCCACAGTG	-
				Average Divergence Rate:	12.5962	16.5296
				Standard Deviation:	2.03328	3.84732
*The sequences in red are Target site duplication sequences(TSDs)
