# Supplementary material for: Can-SINE dynamics in the giant panda and three other Caniformia genomes
Source: Mob DNA. 2018 Nov 10;9:32. doi: 10.1186/s13100-018-0137-0 (PMC6230240; doi:10.1186/s13100-018-0137-0)
Supplement: Supplementary file 3 — The primers used for PPS SINE validation and the orthologous statistics. (XLSX 11 kb) [file 13100_2018_137_MOESM3_ESM.xlsx]

## Sheet: Primers
ID	Genomic coordinate	Forward primer	Reverse primer	Product size (include insertion)(bp) in the panda genome	Product size (no insertion)(bp) in the dog genome	Annealing temperature (°C)	PCR result
Pd1	scaffold1475:625055-625251	CAAGAGAAAGCCCTGAACATCT	TTTTAGCCATTCTGACGGGTAT	1926	1721	55.8,54.0	validated
Pd2	scaffold2237:12349-12540	GCCCAGAAGTCCATGTTGTT	TCACTGTGTGCCAGATAGGC	687	479	55.4,57.4	validated
Pd3	scaffold1549:371239-371439	GCTACCCCAGTGATTCTGGT	TCTGCTAGCCTTATGGGTTTTC	850	637	57.4,55.8	validated
Pd4	scaffold449:1633270-163345	AAATTCGAGACCAGCAAGTGTT	CACTGGTGTTCCCATCTTTACA	638	439	54.0,55.8	validated
Pd5	scaffold120:147309-147504	GAGCCTAAACATTAGCTTGACACA	ATGCTGCTATAAACATCAGAGTGC	686	477	56.2,56.2	validated
Pd6	scaffold1216:418656-418856	GAAGGAATGGCCATGGTGTA	GTACTGAGCCTGTTTGCAAGTG	665	456	55.4,57.7	validated
Pd7	scaffold37:480714-480900	TAAGTCCCTGGCAATCGGTA	AATCAGCAAGCCCAGGAGT	1893	1734	55.4,55.2	validated
Pd8	scaffold191:112815-113010	TTGGGCATACCTCAGATT	GCTACGGTCAAGGTCAAA	842	641	50.3,51.0	validated
Pd9	scaffold1839:303950-304146	TTTTAGCCACTCTGACGG	CTGGACCACTTTCTTACACC	726	518	54.8,54.7	validated
Pd10	scaffold1931:111975-112170	GCAGAATCTTGGCTCCTT	ACACCCTAACAATGTGACTGA	688	489	55.4,55.5	validated
Pd11	scaffold4186:52779-52976	AAGGGAGGATTAGAGGC	AGAAGTACACGGCAACG	881	669	51.4,52.8	validated
Pd12	scaffold1265:2859-3049	AGGTAATGCTGGTCTCA	CATCTGGAAGAGGTGGA	472	278	49.0,52.2	validated
Pd13	scaffold243:3063952-3064145	ACACCCTCCAGTTCCATC	AACCCAGTCTGTTCCTTG	997	722	55.6,53.2	validated
Pd14	scaffold2197:615954-616150	TGGTGGTGACAGTAGACAT	GACCCATAACAAGCAAAG	816	607	51.7,51.4	validated
Pd15	scaffold2889:85703-85901	CATGAGGCAGGCTAGAAG	CAAGTTGGGAGGGTGTTA	918	714	54.2,54.1	validated
Pd16	scaffold1901:134111-134312	AATGGACTGAGGGATGAG	CTTGAGATGTCTGGTGCA	920	715	53.0,53.7	validated
Pd17	scaffold546:108418-108600	TTCCTTCTATCCCTACACTG	GGAGACTTACAAGCCAATAC	499	281	51.9,51.5	validated
Pd18	scaffold574:121830-122025	ACATTGGGTTGTAGGTGC	ACACTGTTGGTGGGAATG	337	134	54.1,54.9	validated
Pd19	scaffold1812:877802-878003	TAACCTGCAAAGAAATCG	TTCCCTCTAAACCTACTCC	724	508	52.3,50.9	validated
Pd20	scaffold1344-1776033-1776228	AGACTTGCCAGTTCCAGG	GCCCAGGTCAAAGAGGTT	600	380	56.2,57.6	validated
Pd21	scaffold460:1144483-1144683	CTGCCAAACAATGATAAG	CAGAGGGTTCAGGTAAAG	798	597	49.7,50.4	validated
Pd22	scaffold81:237232-237428	GGTGGTGAGTAACCCTTTA	AACCTCCAGCCAGACTTA	740	535	52.5,53.1	validated
Pd23	scaffold2122:30259-30455	CATTTACCATCGCACCAA	ACTGCCTATGTTCTCCTCTA	579	361	56.4,51.6	validated
Pd24	scaffold354:2040692-2040881	TTCTGCTGGCTGAGGAAT	AGGGATGGGTTGTGATGG	566	354	56.9,59.1	validated
