# Supplementary material for: Can-SINE dynamics in the giant panda and three other Caniformia genomes
Source: Mob DNA. 2018 Nov 10;9:32. doi: 10.1186/s13100-018-0137-0 (PMC6230240; doi:10.1186/s13100-018-0137-0)
Supplement: Supplementary file 4 — The genomes information. (XLSX 10 kb) [file 13100_2018_137_MOESM4_ESM.xlsx]

## Sheet: Sheet1
Species Name	Genome Version	Assembly level	Scaffold N50 (bp)	Contig N50 (bp)	Total sequence length(bp)
Panda(Ailuropoda melanoleuca)	AilMel_1.0	Scaffold	1281781	39886	2299509015
Polar Bear(Ursus maritimus)	UrsMar_1.0	Scaffold	15940661	46506	2301379344
Dog(Canis lupus)	CanFam3.1	Chromosome	45876610	267478	2410976875
Ferret(Mustela pulourius furo)	MusPutFur1.0	Scaffold	9335154	44823	2410879678
