# Supplementary material for: Can-SINE dynamics in the giant panda and three other Caniformia genomes
Source: Mob DNA. 2018 Nov 10;9:32. doi: 10.1186/s13100-018-0137-0 (PMC6230240; doi:10.1186/s13100-018-0137-0)
Supplement: Supplementary file 5 — The sample information for the PPS SINE PCR validation panel. (XLSX 9 kb) [file 13100_2018_137_MOESM5_ESM.xlsx]

## Sheet: Sheet1
Species Name	Tissue	Celected Location
Panda(Ailuropoda melanoleuca)	blood	Bifengxia Panda Base in Ya'an City, Sichuan Province, China
Polar Bear(Ursus maritimus)	skin	Sichuan Wild Animal Research Institute, Chengdu Zoo, China
Dog(Canis lupus)	skin	Chengdu City,Sichuan Province, China
Mountain Wealse(Mustela altaica)	muscle	Sichuan Province, China
